# Supplementary material for: The mex-3 3′ untranslated region is essential for reproduction during temperature stress
Source: Development. 2025 Sep 11;152(17):dev204740. doi: 10.1242/dev.204740 (PMC12710607; doi:10.1242/dev.204740)
Supplement: Table S4. [file develop-152-204740-TableS4.xlsx]

## Sheet: Mapping Analysis
Sample Name	% Dups	% GC	Median Read Length	M Seqs		Sample Name	% Aligned	M Aligned
DG4269_20_rep1.R1	0.636	0.47	51bp	21.5M		DG4269_20_rep1	0.802	17.3M
DG4269_20_rep1.R2	0.634	0.47	51bp	21.5M		DG4269_20_rep2	0.813	16.1M
DG4269_20_rep2.R1	0.625	0.47	51bp	19.8M		DG4269_20_rep3	0.824	16.2M
DG4269_20_rep2.R2	0.62	0.47	51bp	19.8M		DG4269_25_rep1	0.779	13.4M
DG4269_20_rep3.R1	0.625	0.47	51bp	19.7M		DG4269_25_rep2	0.744	14.4M
DG4269_20_rep3.R2	0.62	0.47	51bp	19.7M		DG4269_25_rep3	0.717	12.2M
DG4269_25_rep1.R1	0.598	0.47	51bp	17.2M		WRM52_20_rep1	0.853	15.8M
DG4269_25_rep1.R2	0.597	0.47	51bp	17.2M		WRM52_20_rep2	0.852	14.7M
DG4269_25_rep2.R1	0.626	0.47	51bp	19.4M		WRM52_20_rep3	0.847	17.7M
DG4269_25_rep2.R2	0.626	0.48	51bp	19.4M		WRM52_25_rep1	0.683	14.0M
DG4269_25_rep3.R1	0.635	0.48	51bp	17.0M		WRM52_25_rep2	0.701	18.9M
DG4269_25_rep3.R2	0.633	0.48	51bp	17.0M		WRM52_25_rep3	0.722	12.2M
WRM52_20_rep1.R1	0.615	0.47	51bp	18.5M
WRM52_20_rep1.R2	0.613	0.47	51bp	18.5M
WRM52_20_rep2.R1	0.614	0.47	51bp	17.2M
WRM52_20_rep2.R2	0.609	0.47	51bp	17.2M
WRM52_20_rep3.R1	0.638	0.47	51bp	20.9M
WRM52_20_rep3.R2	0.636	0.47	51bp	20.9M
WRM52_25_rep1.R1	0.711	0.48	51bp	20.5M
WRM52_25_rep1.R2	0.713	0.48	51bp	20.5M
WRM52_25_rep2.R1	0.744	0.48	51bp	26.9M
WRM52_25_rep2.R2	0.748	0.48	51bp	26.9M
WRM52_25_rep3.R1	0.736	0.48	51bp	16.9M
WRM52_25_rep3.R2	0.738	0.49	51bp	16.9M

## Sheet: Normalized Counts
Gene	Name	Type	Chr	Start	End	DG4269_25_rep1:DESeq2NormalizedCount	DG4269_25_rep2:DESeq2NormalizedCount	DG4269_25_rep3:DESeq2NormalizedCount	DG4269_20_rep1:DESeq2NormalizedCount	DG4269_20_rep2:DESeq2NormalizedCount	DG4269_20_rep3:DESeq2NormalizedCount	WRM52_25_rep1:DESeq2NormalizedCount	WRM52_25_rep2:DESeq2NormalizedCount	WRM52_25_rep3:DESeq2NormalizedCount	WRM52_20_rep1:DESeq2NormalizedCount	WRM52_20_rep2:DESeq2NormalizedCount	WRM52_20_rep3:DESeq2NormalizedCount
WBGene00000001	aap-1	protein_coding	I	5107843	5110183	578.484	525.343	463.917	488.488	493.961	510.639	706.073	702.711	633.732	818.95	895.963	853.878
WBGene00000002	aat-1	protein_coding	IV	9599178	9601695	206.394	230.413	243.868	222.751	277.799	237.083	198.546	224.066	258.563	141.63	122.649	149.864
WBGene00000003	aat-2	protein_coding	V	9244402	9246360	185.076	199.077	208.706	259.485	253.492	277.031	178.574	175.439	160.545	136.813	156.949	155.092
WBGene00000004	aat-3	protein_coding	X	2552260	2557736	476.74	536.403	559.196	450.191	454.896	458.533	372.421	403.32	419.108	308.311	267.126	308.442
WBGene00000005	aat-4	protein_coding	IV	6272529	6275721	93.9915	106.912	88.4732	121.927	125.878	129.397	63.4409	58.1619	55.7684	119.47	97.7037	104.557
WBGene00000006	aat-5	protein_coding	I	2571740	2576020	438.95	452.532	466.186	399.388	367.215	414.243	316.029	314.647	358.27	184.023	160.068	148.122
WBGene00000007	aat-6	protein_coding	V	11466842	11470663	132.751	135.483	125.904	211.809	228.316	198.003	117.483	152.556	147.026	200.402	216.195	187.33
WBGene00000008	aat-7	protein_coding	II	1386870	1391639	10.6588	15.6681	17.0141	21.8843	19.0987	28.6583	7.04898	15.2556	15.2096	7.70777	8.31521	13.0696
WBGene00000009	aat-8	protein_coding	IV	3862033	3865044	15.5038	18.4331	12.477	22.6659	19.9668	20.8424	36.4197	25.7438	25.3493	17.3425	9.35461	20.04
WBGene00000010	aat-9	protein_coding	I	11388682	11396662	520.345	509.675	458.246	532.257	536.499	515.85	565.094	527.271	490.086	854.599	816.969	808.57
WBGene00000012	abf-1	protein_coding	I	3886070	3887095	3.87594	4.60827	3.40281	3.12632	6.07685	6.94748	8.22381	9.53474	6.75981	9.63471	7.2758	6.09913
WBGene00000013	abf-2	protein_coding	I	3885631	3885888	8.72086	15.6681	10.2084	10.9421	13.8899	19.1056	50.5177	52.4411	65.9081	16.379	13.5122	10.4557
WBGene00000015	abf-4	protein_coding	V	20557876	20558370	0.968984	5.52992	7.9399	0	0.868122	1.73687	2.34966	0	3.3799	0	0	2.61391
WBGene00000016	abf-5	protein_coding	X	12792854	12793386	60.077	58.0642	63.5192	44.5501	54.6917	33.0005	42.2939	59.1154	50.6985	11.5617	13.5122	20.9113
WBGene00000017	abf-6	protein_coding	X	12794118	12794870	98.8364	104.147	130.441	73.4686	71.186	70.3432	78.7137	85.8127	84.4976	44.3197	31.182	38.3374
WBGene00000018	abl-1	protein_coding	X	10605827	10624207	1049.41	1048.84	1111.59	879.279	890.693	924.014	849.403	859.08	919.334	719.713	711.989	690.073
WBGene00000019	abt-1	protein_coding	IV	10206189	10214911	47.4802	33.1795	30.6253	51.5844	46.0104	34.7374	35.2449	38.139	38.8689	90.5663	92.5067	80.16
WBGene00000020	abt-2	protein_coding	I	2255921	2272866	961.233	1043.31	1133.14	695.607	782.178	779.854	949.263	907.708	873.705	497.151	508.267	506.228
WBGene00000021	abt-3	pseudogene	IV	12950315	12957128	2.90695	9.21654	5.67136	7.81581	6.94497	11.2896	5.87415	3.8139	1.68995	5.78083	13.5122	9.58435
WBGene00000022	abt-4	protein_coding	V	323777	330725	1392.43	1325.34	1262.44	1190.35	1299.58	1338.26	999.781	933.451	949.753	1074.27	1132.95	1087.39
WBGene00000023	abt-5	protein_coding	I	12011195	12018684	37.7904	33.1795	52.1765	42.987	60.7685	58.1851	54.0422	30.5112	43.9387	75.1507	91.4673	91.4869
WBGene00000024	abu-1	protein_coding	V	10380340	10381826	84.3016	98.617	112.293	79.7213	105.911	106.817	74.0143	72.4641	98.0172	57.8083	54.0488	61.8626
WBGene00000025	abu-2	protein_coding	X	1408836	1410652	0	1.84331	0	0	4.34061	0	5.87415	1.90695	1.68995	0	2.0788	5.22783
WBGene00000026	abu-3	pseudogene	X	17553419	17554449	0	2.76496	2.26854	1.56316	0	0	1.17483	0.953474	0	0	0	0.871304
WBGene00000027	abu-4	protein_coding	V	2274842	2275977	2.90695	3.68662	1.13427	8.59739	10.4175	5.21061	5.87415	3.8139	5.06985	11.5617	8.31521	11.327
WBGene00000029	abu-6	protein_coding	V	5160678	5161892	25.1936	28.5713	28.3568	64.8712	78.1309	91.1856	18.7973	26.6973	23.6593	42.3927	35.3396	41.8226
WBGene00000030	abu-7	protein_coding	V	5163270	5164782	49.4182	40.5528	46.5051	68.7791	86.8122	116.37	42.2939	40.9994	40.5588	59.7352	65.4822	46.1791
WBGene00000031	abu-8	protein_coding	V	5192995	5194608	958.326	1018.43	1085.5	512.717	671.926	734.695	876.424	975.404	1088.33	308.311	300.387	338.937
WBGene00000033	abu-10	protein_coding	X	3798182	3799741	354.648	312.441	394.727	224.314	285.612	313.505	393.568	402.366	468.117	122.361	133.043	138.537
WBGene00000034	abu-11	protein_coding	II	192509	194558	410.849	419.353	459.38	329.046	392.391	446.375	399.442	401.413	530.645	225.452	224.511	220.44
WBGene00000035	ace-1	protein_coding	X	16367293	16373789	215.115	224.884	237.063	214.153	220.503	159.792	162.127	188.788	226.454	100.201	124.728	128.082
WBGene00000036	ace-2	protein_coding	I	3301368	3307935	592.05	687.554	703.248	616.668	613.762	649.589	344.225	511.062	512.055	264.955	300.387	291.016
WBGene00000037	ace-3	protein_coding	II	14205635	14210214	257.75	283.869	310.79	205.556	186.646	170.213	157.427	184.021	160.545	86.7124	76.9156	76.6748
WBGene00000038	ace-4	protein_coding	II	14198046	14205460	77.5188	106.912	103.219	49.2396	57.296	68.6063	65.7905	74.371	62.5282	32.758	24.9456	19.1687
WBGene00000039	acn-1	protein_coding	X	5092481	5097067	1566.85	1678.33	1835.25	2590.94	2631.28	2594.88	1488.51	1645.7	1728.82	1082.94	1104.88	1198.04
WBGene00000040	aco-1	protein_coding	X	11339874	11343327	2624.01	2978.79	2747.21	4297.13	4528.99	4382.12	2047.73	2228.27	2445.36	3597.6	3568.26	3574.09
WBGene00000041	aco-2	protein_coding	III	7973717	7977355	8265.44	8504.1	8247.29	9880.75	10403.6	10600.1	6920.93	7852.82	8765.78	9942.06	9583.27	9721.14
WBGene00000042	acr-2	protein_coding	X	6702549	6709308	56.2011	70.0457	87.3389	49.2396	49.4829	47.7639	42.2939	45.7668	57.4584	15.4155	18.7092	19.1687
WBGene00000043	acr-3	protein_coding	X	6709538	6712925	6.78289	8.29489	19.2826	7.03423	14.7581	14.7634	8.22381	5.72085	6.75981	5.78083	9.35461	0.871304
WBGene00000044	acr-5	protein_coding	III	6509445	6514773	46.5113	49.7693	48.7737	22.6659	42.538	35.6058	59.9164	51.4876	45.6287	11.5617	15.591	18.2974
WBGene00000045	acr-6	protein_coding	I	4359207	4362548	6.78289	6.45158	5.67136	6.25265	4.34061	0.868434	5.87415	11.4417	11.8297	1.92694	0	1.74261
WBGene00000046	acr-7	protein_coding	II	7845631	7849797	20.3487	28.5713	24.954	18.7579	15.6262	17.3687	16.4476	26.6973	27.0392	10.5982	9.35461	5.22783
WBGene00000047	acr-8	protein_coding	X	10412725	10416661	156.006	169.584	175.812	135.214	136.295	155.45	95.1613	102.975	160.545	61.6621	81.0733	56.6348
WBGene00000048	acr-9	protein_coding	X	13642313	13646898	33.9145	43.3177	52.1765	35.1712	32.9886	33.0005	37.5946	33.3716	33.799	19.2694	13.5122	12.1983
WBGene00000049	acr-10	protein_coding	X	4022267	4025641	12.5968	7.37323	10.2084	8.59739	3.47249	2.6053	3.52449	9.53474	5.06985	1.92694	3.1182	1.74261
WBGene00000050	acr-11	protein_coding	I	6621624	6624918	22.2866	28.5713	23.8197	20.3211	19.9668	21.7109	22.3218	23.8369	33.799	16.379	19.7486	20.9113
WBGene00000051	acr-12	protein_coding	X	13532853	13536459	75.5808	93.087	90.7417	53.9291	65.1091	54.7114	48.1681	61.9758	42.2488	16.379	17.6698	26.1391
WBGene00000053	acr-14	protein_coding	II	8174937	8177195	12.5968	15.6681	11.3427	13.2869	13.0218	12.1581	22.3218	10.4882	18.5895	1.92694	5.197	5.22783
WBGene00000054	acr-15	protein_coding	V	8552695	8555383	65.8909	76.4973	75.9962	83.6292	67.7135	65.1326	41.1191	45.7668	69.288	58.7717	38.4578	37.4661
WBGene00000055	acr-16	protein_coding	V	8561216	8564345	91.0845	88.4788	102.084	105.513	110.251	92.9225	77.5388	86.7662	81.1177	52.9909	53.0094	54.0209
WBGene00000056	acr-17	protein_coding	V	2608652	2615262	27.1316	19.3547	26.0882	21.8843	23.4393	19.1056	16.4476	21.9299	32.1091	15.4155	14.5516	17.4261
WBGene00000057	acr-18	protein_coding	V	15551157	15559147	37.7904	35.0229	28.3568	19.5395	29.5161	18.2371	23.4966	30.5112	33.799	29.8676	24.9456	26.1391
WBGene00000058	acr-19	protein_coding	I	9031235	9036695	45.5423	47.0044	64.6535	47.6765	32.1205	33.8689	35.2449	37.1855	49.0086	16.379	14.5516	27.8817
WBGene00000059	acr-20	protein_coding	II	14373831	14377896	46.5113	52.5343	48.7737	32.0448	35.593	29.5268	61.0912	56.255	59.1483	22.1598	28.0638	8.71304
WBGene00000060	acr-21	protein_coding	III	6581885	6586580	34.8834	31.3362	51.0422	34.3896	30.3843	29.5268	36.4197	43.8598	60.8383	17.3425	17.6698	12.1983
WBGene00000061	lgc-11	protein_coding	X	7503780	7506633	36.8214	29.4929	39.6995	21.8843	30.3843	22.5793	19.9721	18.116	30.4191	4.81735	11.4334	4.35652
WBGene00000062	acr-23	protein_coding	V	3651656	3659572	59.1081	74.654	70.3248	53.1475	43.4061	47.7639	42.2939	34.3251	28.7292	20.2329	16.6304	18.2974
WBGene00000063	act-1	protein_coding	V	11081052	11082415	3435.05	3567.72	3907.57	4446.42	4737.34	5017.81	2754.98	3088.3	3903.79	3720.92	3957	3874.69
WBGene00000064	act-2	protein_coding	V	11076777	11078154	5148.21	4636.84	4398.71	6642.66	6895.49	6988.29	4329.25	3825.34	3934.21	10654.1	10734.9	10190.8
WBGene00000065	act-3	protein_coding	V	11071690	11074498	5554.22	6076.46	6591.25	7042.83	7304.38	7868.88	4263.46	5164.97	6186.91	5284.64	5522.34	5337.61
WBGene00000066	act-4	protein_coding	X	4960621	4964413	29548.2	31339.9	34035	37667.5	40737.5	41782.1	24168.6	27075.8	32773.2	29590.1	30128.1	29471
WBGene00000067	act-5	protein_coding	III	13604412	13606066	8309.04	8681.98	8919.91	11647.1	12059.1	11977.4	6349.96	6976.57	8326.39	8775.29	9080.2	9380.46
WBGene00000068	acy-1	protein_coding	III	4722095	4730919	749.994	939.165	1004.96	637.77	612.026	619.194	484.03	576.852	677.671	291.932	334.687	281.431
WBGene00000069	acy-2	protein_coding	V	5976024	5981478	114.34	127.188	127.038	71.1239	75.5266	91.1856	86.9375	78.1849	86.1875	27.9407	33.2608	23.5252
WBGene00000070	acy-3	protein_coding	III	3774896	3786477	732.552	779.719	806.467	780.8	694.497	680.853	512.226	583.526	664.151	342.996	363.79	324.996
WBGene00000071	acy-4	protein_coding	V	5624727	5630892	160.851	198.156	196.229	186.016	193.591	188.45	121.008	161.137	177.445	155.119	145.516	159.449
WBGene00000072	add-1	protein_coding	X	4854065	4860045	283.912	301.381	369.773	267.301	267.381	258.793	212.644	208.811	218.004	178.242	156.949	169.033
WBGene00000073	add-2	protein_coding	V	12009540	12013406	180.231	167.741	181.483	165.695	186.646	194.529	160.952	163.998	179.135	182.096	198.526	188.202
WBGene00000074	adm-2	protein_coding	X	13687955	13695801	622.088	664.513	695.308	541.636	579.905	518.455	815.332	882.917	953.133	471.137	498.912	563.734
WBGene00000075	adm-4	protein_coding	X	7794875	7798298	206.394	234.1	260.882	239.164	251.755	211.898	158.602	181.16	184.205	263.991	235.944	262.263
WBGene00000079	adr-1	protein_coding	I	7773416	7777655	1053.29	1163.13	1220.48	1188.79	1220.58	1157.62	1037.38	968.73	934.543	1332.48	1402.15	1399.31
WBGene00000080	adr-2	protein_coding	III	7231039	7232882	581.391	560.366	545.585	690.918	681.475	686.932	661.43	672.199	601.623	1056.93	952.091	1033.37
WBGene00000081	ads-1	protein_coding	III	295654	298556	1553.28	1524.42	1574.37	2436.97	2430.74	2352.59	1218.3	1433.07	1662.91	2137.94	2113.1	2198.3
WBGene00000082	adt-1	protein_coding	X	12678832	12689279	623.057	756.678	807.601	890.221	969.692	885.803	963.361	1053.59	958.203	528.946	591.419	603.814
WBGene00000083	adt-2	protein_coding	X	7586209	7595416	1356.58	1485.71	1585.71	1512.36	1634.67	1447.68	911.669	974.451	1201.56	909.517	898.042	839.066
WBGene00000084	aex-1	protein_coding	I	7602307	7608245	147.286	112.442	117.964	146.937	135.427	142.423	123.357	137.3	157.166	126.215	109.137	96.7148
WBGene00000085	aex-2	protein_coding	X	9650999	9653116	32.9455	40.5528	44.2366	28.1369	18.2306	27.7899	22.3218	31.4647	32.1091	18.3059	9.35461	12.1983
WBGene00000086	aex-3	protein_coding	X	751203	759734	534.879	538.246	665.817	453.317	487.884	501.087	401.792	420.482	483.326	252.429	273.362	257.035
WBGene00000088	aex-5	protein_coding	I	14850052	14855827	258.719	216.589	234.794	275.117	261.305	267.478	204.421	220.253	260.253	200.402	193.329	234.381
WBGene00000089	aex-6	protein_coding	I	13543068	13545188	115.309	140.091	149.724	110.985	110.251	122.449	116.308	139.207	153.786	77.0777	84.1915	57.5061
WBGene00000090	age-1	protein_coding	II	11519328	11527054	1094.95	1019.35	890.403	955.092	954.066	976.989	939.864	905.801	853.426	1515.54	1456.2	1491.67
WBGene00000092	ags-3	protein_coding	X	5289724	5303600	379.842	425.804	392.458	373.596	388.918	378.637	325.428	345.158	358.27	365.155	376.263	394.701
WBGene00000093	agt-1	protein_coding	IV	13368276	13369412	140.503	137.326	119.099	161.006	177.097	191.056	150.378	143.021	162.235	214.854	236.983	204.756
WBGene00000094	agt-2	protein_coding	II	5371980	5373827	222.866	206.45	190.558	175.074	230.92	217.977	256.113	215.485	185.895	353.594	380.421	359.849
WBGene00000095	aha-1	protein_coding	I	10193925	10196997	352.71	329.952	366.37	286.84	260.436	248.372	348.925	318.46	351.51	257.247	236.983	226.539
WBGene00000096	ahr-1	protein_coding	I	9522550	9531132	80.4257	50.691	57.8479	28.1369	28.648	40.8164	62.266	39.0925	67.5981	17.3425	21.8274	20.9113
WBGene00000097	aip-1	protein_coding	V	14012333	14013644	294.571	281.104	271.091	322.011	325.546	297.873	482.855	471.016	407.278	468.247	466.691	452.207
WBGene00000098	air-1	protein_coding	V	8221488	8223582	1032.94	886.631	822.347	1222.39	1224.05	1201.91	1114.91	949.661	927.783	1968.37	1969.66	2005.74
WBGene00000099	air-2	protein_coding	I	5937195	5938881	502.903	444.237	418.546	406.422	454.028	457.665	484.03	459.575	386.999	870.014	842.954	867.819
WBGene00000100	ajm-1	protein_coding	X	9082946	9113619	4370.12	4903.2	5328.81	3607	3619.2	3646.56	4015.57	3906.38	4246.85	2639.91	2640.08	2615.66
WBGene00000101	aka-1	protein_coding	II	7472729	7478537	3183.11	2836.85	2683.69	2662.07	2837.02	2837.18	3303.62	3061.61	2820.53	4524.46	4298.96	4454.11
WBGene00000102	akt-1	protein_coding	V	10248905	10252845	1500.96	1416.58	1271.52	1560.04	1550.47	1558.84	1768.12	1680.02	1593.62	2101.33	2098.55	2148.64
WBGene00000103	akt-2	protein_coding	X	14147700	14152070	314.92	335.482	361.833	328.264	295.161	331.742	316.029	364.227	334.61	184.023	189.171	183.845
WBGene00000105	alg-1	protein_coding	X	13949110	13956261	3237.38	3610.12	3899.63	2906.7	3009.78	3015.2	2677.44	2762.22	3065.57	1885.51	1953.03	1895.09
WBGene00000106	alg-2	protein_coding	II	873212	879885	1499.02	1493.08	1490.43	1514.7	1587.79	1617.02	1255.89	1067.89	1091.71	1589.73	1653.69	1651.12
WBGene00000107	alh-1	protein_coding	III	5077764	5080661	3571.68	3533.62	3619.46	4039.21	4135.73	4268.36	3442.25	3855.85	4295.86	4042.72	4135.78	4219.73
WBGene00000108	alh-2	protein_coding	V	1644169	1647728	3.87594	0	2.26854	0.781581	2.60436	2.6053	3.52449	3.8139	3.3799	0	1.0394	0
WBGene00000109	alh-3	protein_coding	IV	11022603	11025870	1851.73	1748.38	1961.16	1967.24	2040.95	2082.51	1633.01	2055.69	2321.99	1679.33	1723.33	1754.81
WBGene00000110	alh-4	protein_coding	V	6427208	6429920	1729.64	1631.33	1577.77	1752.31	1804.82	1806.34	1644.76	1795.39	1902.89	1939.47	2040.34	1924.71
WBGene00000111	alh-5	protein_coding	V	1996105	1999581	151.162	152.073	162.201	168.04	164.075	154.581	118.658	162.091	148.716	86.7124	74.8368	88.873
WBGene00000112	alh-6	protein_coding	II	1306240	1310133	1479.64	1572.34	1570.97	1446.71	1503.59	1506.73	1080.84	1150.84	1238.73	1395.11	1243.12	1243.35
WBGene00000113	alh-7	protein_coding	II	13487243	13491786	755.808	731.793	812.138	829.258	871.594	870.171	666.129	722.734	801.037	740.909	702.635	717.083
WBGene00000114	alh-8	protein_coding	II	11729055	11731198	11120.1	11255.2	11170.3	18311.7	18812.2	18452.5	9341.08	9426.05	10775.1	16137.2	16734.4	16670.7
WBGene00000115	alh-9	protein_coding	III	5856018	5859179	2069.75	2119.8	2105.21	2385.39	2387.33	2360.4	1567.22	1772.51	2129.34	2571.5	2469.62	2497.16
WBGene00000116	alh-10	protein_coding	X	7140504	7143641	234.494	242.395	232.526	254.014	256.964	244.898	187.973	179.253	253.493	206.183	261.929	226.539
WBGene00000117	alh-11	protein_coding	III	774321	778871	477.709	524.421	452.574	517.407	559.07	546.245	520.45	553.015	534.025	669.612	678.729	657.835
WBGene00000118	alh-12	protein_coding	III	7454074	7455936	841.079	894.926	845.032	1168.46	1179.78	1128.1	697.849	844.778	932.853	882.539	1034.2	977.603
WBGene00000120	aly-1	protein_coding	IV	9108931	9109753	346.896	358.523	353.893	311.851	296.029	307.426	473.457	475.784	447.837	267.845	267.126	248.322
WBGene00000121	aly-2	protein_coding	IV	9147468	9148579	1345.92	1218.43	1179.64	1220.83	1190.19	1253.15	1482.64	1327.24	1223.52	1946.21	1942.64	1933.42
WBGene00000122	aly-3	protein_coding	IV	12123282	12124809	1602.7	1528.1	1523.33	1614.75	1619.05	1644.81	1366.33	1261.45	1306.33	2124.45	2134.93	2189.59
WBGene00000123	ama-1	protein_coding	IV	4248070	4258169	5790.65	5636.84	5535.25	5009.15	5548.17	5874.09	5911.75	5596.9	5355.46	7208.69	7277.88	6912.06
WBGene00000133	amt-1	protein_coding	X	4571437	4573914	24.2246	20.2764	21.5512	15.6316	12.1537	12.1581	46.9932	36.232	27.0392	30.8311	19.7486	17.4261
WBGene00000134	amt-2	protein_coding	IV	13042391	13047043	31.0075	38.7095	26.0882	17.1948	12.1537	13.895	29.3708	25.7438	43.9387	4.81735	4.1576	2.61391
WBGene00000135	amt-3	protein_coding	II	8363172	8369159	75.5808	89.4004	95.2788	68.7791	59.0323	61.6588	71.6647	79.1384	106.467	33.7215	28.0638	24.3965
WBGene00000136	amt-4	protein_coding	X	4565302	4569620	593.987	572.347	624.984	658.091	665.849	619.194	341.876	410.947	464.737	417.183	443.824	441.751
WBGene00000137	amx-1	protein_coding	III	3822403	3826260	274.223	269.123	299.448	279.025	273.458	271.82	261.987	254.578	261.943	279.407	332.608	318.897
WBGene00000138	amx-2	protein_coding	I	12759587	12764960	312.982	385.251	377.712	318.104	349.853	369.085	250.239	283.182	354.89	243.758	236.983	290.144
WBGene00000139	amx-3	protein_coding	V	20898840	20903714	61.046	58.9859	60.1164	75.8134	91.1528	79.0275	82.2381	57.2085	67.5981	79.0046	60.2852	78.4174
WBGene00000140	anc-1	protein_coding	I	4318033	4359092	14653	15757.5	17108.2	10517.7	11928	12765.1	10851.9	11185.2	11919.2	7692.35	7504.47	7520.23
WBGene00000142	aos-1	protein_coding	V	10127492	10130295	804.257	706.909	662.415	809.718	788.254	772.907	847.053	777.082	716.539	1116.66	1165.17	1192.82
WBGene00000143	apc-2	protein_coding	III	8080629	8083701	693.793	606.448	527.436	553.36	643.278	640.036	673.178	633.107	559.374	988.521	1006.14	981.089
WBGene00000144	apc-10	protein_coding	V	10425362	10426353	147.286	112.442	120.233	167.258	156.262	165.003	199.721	182.114	138.576	278.443	266.087	282.303
WBGene00000145	apc-11	protein_coding	III	4593863	4594424	227.711	187.096	158.798	214.935	191.855	217.977	264.337	228.834	211.244	344.923	375.224	354.621
WBGene00000146	ape-1	protein_coding	V	11675938	11685274	1895.33	1851.6	1798.95	1817.96	1929.83	1843.69	2000.74	1957.48	1766	2528.15	2527.82	2538.11
WBGene00000147	aph-1	protein_coding	I	9232068	9233560	255.812	238.708	238.197	240.727	240.47	252.714	366.547	306.065	267.012	394.06	416.8	412.127
WBGene00000148	aph-2	protein_coding	I	10340997	10345654	554.259	589.859	572.807	584.623	551.257	576.64	538.072	518.69	500.226	788.119	764.999	704.885
WBGene00000149	apl-1	protein_coding	X	5112422	5116866	5094.92	5655.27	5891.41	4941.94	5218.28	5393.85	4207.07	4715.88	5047.89	3518.6	3411.31	3367.59
WBGene00000150	apm-1	protein_coding	I	5342180	5344724	461.237	439.629	459.38	549.452	554.73	563.614	468.757	535.853	577.963	426.818	435.509	420.84
WBGene00000151	apn-1	protein_coding	II	8047564	8049063	593.018	516.126	496.811	435.341	439.27	434.217	649.681	586.387	559.374	791.973	819.048	777.203
WBGene00000155	app-1	protein_coding	I	4964667	4967089	1567.82	1397.23	1168.3	1805.45	1891.64	1898.4	1484.99	1385.4	1225.21	2410.6	2331.38	2451.85
WBGene00000156	apr-1	protein_coding	I	8050037	8055475	1921.5	1798.15	1718.42	1716.35	1669.4	1733.4	1953.74	1800.16	1563.21	2577.28	2423.88	2449.24
WBGene00000157	aps-2	protein_coding	X	4458272	4459255	184.107	199.999	190.558	205.556	231.788	222.319	148.029	145.882	155.476	189.804	196.447	223.925
WBGene00000158	apg-1	protein_coding	I	14406028	14417934	1885.64	1853.45	1835.25	1874.23	1953.27	1920.98	1743.45	1712.44	1696.71	2054.12	2018.52	2013.58
WBGene00000159	aps-1	protein_coding	V	6017970	6018886	323.641	296.773	300.582	373.596	386.314	397.743	347.75	322.274	339.68	468.247	471.888	440.88
WBGene00000160	apb-1	protein_coding	III	2583971	2597034	1989.33	2082.02	1998.59	1975.06	2139.92	2196.27	1873.85	1866.9	1874.16	2235.25	2281.48	2197.43
WBGene00000161	apa-2	protein_coding	X	9338675	9342900	1252.9	1332.71	1289.67	1366.2	1349.06	1346.94	996.256	1066.94	1110.3	999.119	970.8	1010.71
WBGene00000162	apd-3	protein_coding	II	3532527	3546431	1483.52	1450.68	1430.32	1116.88	1175.44	1302.65	1382.78	1255.73	1277.6	1571.42	1506.09	1514.33
WBGene00000163	apb-3	protein_coding	I	7853750	7857853	1277.12	1276.49	1146.75	1102.03	1071.26	1068.17	1562.52	1314.84	1233.66	1438.46	1341.87	1420.23
WBGene00000164	apm-3	protein_coding	X	954975	957762	222.866	244.238	259.748	236.038	253.492	236.214	219.693	204.044	168.995	202.329	216.195	184.716
WBGene00000165	aps-3	protein_coding	I	1154514	1156020	1174.41	1042.39	1083.23	984.792	982.714	1027.36	1003.31	912.475	872.015	1407.63	1401.11	1310.44
WBGene00000166	apt-9	protein_coding	X	11068527	11072047	68.7979	109.677	80.5333	37.5159	55.5598	66.001	48.1681	50.5341	79.4277	26.0137	31.182	17.4261
WBGene00000168	apx-1	protein_coding	V	3210196	3223221	1161.81	951.147	823.481	703.423	808.221	860.618	1272.34	1052.64	826.386	1515.54	1596.52	1562.25
WBGene00000169	aqp-1	protein_coding	II	7235828	7238349	339.145	314.284	323.267	423.617	437.533	446.375	230.267	349.925	436.008	297.713	305.584	370.304
WBGene00000170	aqp-2	protein_coding	II	9259048	9261981	4527.1	5160.34	5885.74	3700.01	3824.94	3657.85	4057.86	3761.46	4155.59	2166.85	2198.33	2171.29
WBGene00000171	aqp-3	protein_coding	IV	10961229	10966459	5.81391	2.76496	2.26854	4.68949	5.20873	3.47374	7.04898	4.76737	3.3799	4.81735	1.0394	1.74261
WBGene00000172	aqp-4	protein_coding	V	9737556	9739740	248.06	285.713	260.882	289.185	302.974	327.4	160.952	173.532	231.523	204.256	251.535	238.737
WBGene00000173	aqp-5	protein_coding	V	10491743	10493256	11.6278	3.68662	12.477	4.68949	0.868122	6.94748	5.87415	20.023	10.1397	8.67124	1.0394	6.09913
WBGene00000174	aqp-6	protein_coding	V	10648446	10651997	22.2866	22.1197	27.2225	15.6316	18.2306	16.5003	22.3218	27.6508	37.1789	6.7443	11.4334	9.58435
WBGene00000175	aqp-7	protein_coding	X	3025063	3026974	2143.39	2250.68	2453.43	2351	2446.37	2482.85	1326.38	1436.89	1821.77	1681.26	1708.77	1688.59
WBGene00000176	aqp-8	protein_coding	X	4702167	4704977	429.26	463.592	465.051	712.021	672.794	619.194	253.763	326.088	353.2	615.658	573.749	451.336
WBGene00000177	aqp-9	protein_coding	I	9605896	9609047	62.015	67.2807	86.2046	69.5607	66.8454	69.4748	38.7694	50.5341	50.6985	37.5754	44.6942	47.9217
WBGene00000178	aqp-10	protein_coding	II	9768458	9769847	543.6	579.72	606.835	684.665	682.344	716.458	488.73	546.341	528.955	536.653	503.07	535.852
WBGene00000179	aqp-11	protein_coding	III	13673280	13674739	350.772	399.998	411.741	465.041	478.335	471.56	273.736	307.972	307.571	368.046	393.933	363.334
WBGene00000180	arc-1	protein_coding	II	9674978	9677210	241.277	279.261	298.313	270.427	243.942	230.135	207.945	218.346	246.733	179.206	203.723	165.548
WBGene00000181	ard-1	protein_coding	IV	11131279	11133805	1093.98	1033.17	1069.62	1486.57	1453.24	1537.13	962.186	1066.94	1125.51	1606.11	1724.37	1693.82
WBGene00000182	arf-1	protein_coding	III	5714886	5717586	2994.16	2950.21	2984.27	4077.51	4345.82	4123.33	2521.19	2574.38	2710.68	3808.6	3727.29	3806.73
WBGene00000183	arf-5	protein_coding	IV	7982526	7983852	2700.56	2681.09	2682.55	3504.61	3533.25	3529.32	2394.3	2472.36	2720.82	3421.29	3392.6	3547.95
WBGene00000184	arf-6	protein_coding	IV	16947120	16949564	374.028	381.565	368.638	374.377	375.897	397.743	365.372	378.529	314.331	488.48	524.897	505.356
WBGene00000185	arg-1	protein_coding	X	1786907	1788405	1.93797	5.52992	5.67136	0.781581	1.73624	1.73687	2.34966	5.72085	1.68995	0	0	0
WBGene00000186	ark-1	protein_coding	IV	12622091	12631022	1340.11	1318.89	1439.39	1023.09	1032.2	1049.07	1430.94	1340.59	1316.47	1305.5	1353.3	1237.25
WBGene00000187	arl-1	protein_coding	II	8582000	8583080	309.106	337.325	359.564	361.091	339.436	358.663	434.687	393.785	392.069	442.233	443.824	434.781
WBGene00000188	arl-3	protein_coding	II	14606472	14608342	92.0535	100.46	103.219	78.9397	80.7353	81.6328	99.8606	95.3474	67.5981	60.6987	53.0094	43.5652
WBGene00000189	arl-5	protein_coding	III	9823242	9824132	164.727	127.188	139.515	138.34	106.779	100.738	197.372	205.95	152.096	173.425	191.25	185.588
WBGene00000190	warf-1	protein_coding	IV	7634786	7635712	11.6278	7.37323	9.07417	5.47107	7.81309	6.94748	29.3708	18.116	16.8995	5.78083	7.2758	8.71304
WBGene00000191	arl-7	pseudogene	X	14980954	14981675	11.6278	13.8248	11.3427	8.59739	4.34061	12.1581	23.4966	29.5577	32.1091	9.63471	8.31521	10.4557
WBGene00000192	arl-8	protein_coding	IV	14798149	14799227	963.171	951.147	914.223	971.505	1027.86	1021.28	1099.64	961.102	865.255	1582.98	1506.09	1512.58
WBGene00000193	arl-6	protein_coding	III	4812481	4814830	23.2556	23.963	27.2225	12.5053	15.6262	13.0265	15.2728	25.7438	15.2096	3.85388	16.6304	7.84174
WBGene00000195	arr-1	protein_coding	X	950782	954233	276.161	308.754	299.448	254.795	250.887	247.504	246.714	249.81	273.772	235.087	246.338	250.064
WBGene00000196	aars-1	protein_coding	II	11460205	11464497	474.802	448.845	438.963	474.42	436.665	494.139	296.057	318.46	265.322	523.165	508.267	544.565
WBGene00000197	aars-2	protein_coding	I	3983183	3986581	3610.44	3428.55	3267.84	4065.79	4185.21	4154.59	3795.88	3650.85	3577.63	4856.86	4928.84	4867.11
WBGene00000198	art-1	protein_coding	II	6970745	6972235	2061.03	2049.76	2131.3	2347.87	2447.23	2479.38	1762.25	1761.07	1919.79	2314.26	2422.84	2353.39
WBGene00000199	arx-1	protein_coding	I	2883549	2893718	1053.29	1076.49	990.219	1086.4	1018.31	1090.75	1032.68	1005.92	1115.37	1299.72	1295.09	1238.12
WBGene00000200	arx-2	protein_coding	V	10335463	10338355	982.55	950.225	930.103	1041.85	1032.2	1055.15	1156.03	1127.01	1066.36	1423.05	1429.18	1336.58
WBGene00000201	arx-3	protein_coding	III	12052424	12058458	887.59	925.341	999.293	959	994.867	989.147	1015.05	964.916	1027.49	1110.88	1145.42	1177.13
WBGene00000202	exos-4.2	protein_coding	III	860198	862198	439.919	436.864	402.666	492.396	481.807	460.27	466.408	483.412	424.178	744.763	771.235	799.857
WBGene00000203	arx-5	protein_coding	III	12816789	12818100	402.129	434.099	460.514	458.007	439.27	465.481	442.911	438.598	425.868	535.69	557.119	595.972
WBGene00000204	arx-6	protein_coding	III	4878658	4879643	344.958	360.367	338.013	376.722	446.215	451.586	380.645	378.529	378.549	495.224	551.922	552.407
WBGene00000205	arx-7	protein_coding	I	3069325	3070150	252.905	294.008	265.42	325.138	335.963	338.689	293.708	289.856	283.912	432.598	456.297	460.92
WBGene00000206	asb-1	protein_coding	III	4594543	4595821	1156	1037.78	881.329	1382.62	1427.19	1387.76	1197.15	1089.82	1015.66	2373.99	2471.69	2417
WBGene00000207	asb-2	protein_coding	X	4469766	4471476	3582.34	3923.48	4059.56	5164.69	5255.61	5193.24	3143.85	3447.76	4142.07	3689.13	3792.77	3808.47
WBGene00000208	trip-4	protein_coding	II	15039404	15048904	502.903	474.652	463.917	442.375	451.423	467.218	636.758	592.108	650.631	569.411	551.922	542.823
WBGene00000209	asg-1	protein_coding	I	8692946	8693468	892.435	881.101	816.676	1283.36	1247.49	1250.55	888.172	791.384	866.945	1562.75	1517.52	1651.99
WBGene00000210	asg-2	protein_coding	X	6841258	6842121	938.946	1067.28	1137.67	1595.21	1669.4	1608.34	859.976	980.172	1210.01	1182.18	1252.48	1342.68
WBGene00000211	asm-1	protein_coding	II	6910072	6912659	91.0845	99.5386	82.8018	125.053	121.537	145.029	89.2871	112.51	125.056	113.69	100.822	101.943
WBGene00000212	asm-2	protein_coding	X	11321079	11324251	156.975	127.188	149.724	159.443	157.13	149.371	101.035	123.952	135.196	143.557	145.516	149.864
WBGene00000213	asm-3	protein_coding	IV	520214	523809	222.866	266.358	225.72	323.575	316.864	300.478	99.8606	139.207	204.484	282.297	259.85	245.708
WBGene00000214	asp-1	protein_coding	V	19049562	19050752	26841.8	26442.3	27676.2	33733	36449.8	37054.4	22149.1	23128.4	27027.4	28606.4	31511.5	32463.9
WBGene00000215	asp-2	protein_coding	V	9203077	9204734	5464.1	5466.33	5281.17	7518.03	7929.42	8138.1	5310.23	5581.64	6288.31	7466.9	7747.69	8084.83
WBGene00000216	asp-3	protein_coding	X	6791064	6792709	9071.63	8986.13	8576.23	13125.1	13789.2	13762.9	7646.97	8043.51	9140.95	11699.4	12234.8	12599.1
WBGene00000217	asp-4	protein_coding	X	13218985	13221462	4856.55	4435.92	4074.3	4259.62	4041.11	4098.14	4373.89	4429.84	4682.86	4110.17	3990.26	4116.91
WBGene00000218	asp-5	protein_coding	V	8272385	8274044	6223.79	6274.62	6012.77	7525.85	7917.27	7905.36	6118.52	6403.53	6972.74	7279.02	7683.25	7677.93
WBGene00000219	asp-6	protein_coding	V	8267511	8268937	13879.7	13372.3	12942	14345.1	15486.4	15564.9	13350.8	13638.5	15400.5	12334.4	14082.8	14817.4
WBGene00000220	atf-2	protein_coding	II	8751986	8753940	328.486	389.86	393.592	298.564	279.535	287.452	292.533	329.902	368.409	199.438	182.935	176.875
WBGene00000222	atf-6	protein_coding	X	12480948	12484904	359.493	384.33	437.829	361.872	361.139	385.585	297.232	308.926	307.571	277.48	251.535	257.906
WBGene00000223	atf-7	protein_coding	III	4491627	4499045	2662.77	2613.81	2649.66	2580	2709.41	2753.81	2584.63	2555.31	2509.58	2945.33	3003.87	2732.41
WBGene00000224	atgp-1	protein_coding	IV	17269342	17272181	860.458	974.188	1026.52	953.529	930.626	873.645	816.507	985.893	1017.35	544.361	517.622	597.715
WBGene00000225	atgp-2	protein_coding	II	14640098	14644083	669.568	800.917	866.583	762.042	771.76	816.328	498.128	555.876	610.073	457.649	458.376	437.395
WBGene00000226	atl-1	protein_coding	V	9634849	9645595	2409.86	2242.38	2100.67	1922.69	2038.35	2105.08	2090.02	1945.09	1630.8	3138.99	2866.67	2824.77
WBGene00000227	atm-1	protein_coding	I	183364	208384	1750.95	1540.08	1599.32	1166.9	1303.92	1489.36	1670.61	1278.61	1216.77	2136.02	2070.49	1991.8
WBGene00000228	atn-1	protein_coding	V	12478411	12484449	2603.66	2868.19	2873.11	3846.94	3910.89	4079.9	2255.67	2595.36	3016.56	2633.17	2651.51	2624.37
WBGene00000229	atp-2	protein_coding	III	5228417	5230536	19973.7	20802.7	21171.2	29604	30691.6	31256.7	16244.4	17472.4	20080	27092.8	27446.4	27553.3
WBGene00000230	atp-3	protein_coding	I	5428533	5429908	3532.92	3639.61	3685.25	4696.52	5101.08	4823.28	3322.42	3470.65	3912.24	4341.4	4623.25	4753.84
WBGene00000231	atx-2	protein_coding	III	10461389	10468051	5194.73	5214.72	4903.46	4646.5	5151.43	5313.08	4815.63	4610.05	4505.41	5989.9	6195.87	5991.09
WBGene00000232	avr-14	protein_coding	I	5967247	5973326	219.959	234.1	262.017	222.751	206.613	191.056	138.63	163.998	202.794	90.5663	87.3097	101.943
WBGene00000233	avr-15	protein_coding	V	13498780	13511718	209.301	176.958	239.331	168.04	183.174	171.082	121.008	152.556	167.305	122.361	107.058	107.17
WBGene00000235	baf-1	protein_coding	III	9467464	9468058	599.801	534.559	513.825	667.47	685.816	701.695	569.793	590.201	642.182	884.466	849.19	895.701
WBGene00000236	bag-1	protein_coding	I	6563629	6564451	386.625	363.132	330.073	401.733	409.753	396.006	480.506	480.551	415.728	607.95	585.183	609.042
WBGene00000237	bam-2	protein_coding	I	2949601	2957910	881.776	938.244	1023.11	704.986	738.771	789.407	735.444	777.082	804.417	427.781	486.44	438.266
WBGene00000238	bar-1	protein_coding	X	7166005	7170625	303.292	368.662	322.133	286.84	314.26	266.609	287.833	304.158	376.859	198.475	173.58	174.261
WBGene00000239	bas-1	protein_coding	III	5612274	5614660	274.223	297.694	292.642	401.733	342.908	337.821	240.84	249.81	265.322	312.165	318.057	348.522
WBGene00000240	pah-1	protein_coding	II	8762622	8766997	906	1030.41	1087.77	1367.77	1396.81	1394.71	800.06	871.476	1074.81	995.266	1008.22	979.346
WBGene00000241	bbs-1	protein_coding	I	14371138	14376086	48.4492	55.2992	57.8479	30.4817	45.1423	33.8689	39.9442	47.6737	47.3186	10.5982	20.788	27.0104
WBGene00000242	bbs-2	protein_coding	IV	7934033	7937749	51.3562	55.2992	53.3108	28.9185	29.5161	23.4477	31.7204	53.3946	54.0785	12.5251	14.5516	17.4261
WBGene00000244	bbs-8	protein_coding	V	6762467	6765072	55.2321	56.2209	73.7277	28.1369	39.0655	33.8689	46.9932	54.348	65.9081	17.3425	12.4728	15.6835
WBGene00000245	bca-1	protein_coding	X	6201875	6204746	231.587	250.69	280.165	388.446	369.82	377.769	145.679	163.998	202.794	286.151	261.929	261.391
WBGene00000246	bcc-1	protein_coding	IV	11086074	11092552	94.9605	101.382	114.561	129.742	104.175	128.528	109.259	121.091	119.987	66.4795	62.364	56.6348
WBGene00000247	bec-1	protein_coding	IV	5661141	5664425	428.291	382.486	381.115	411.893	399.336	420.322	526.324	532.992	474.876	590.608	592.458	588.13
WBGene00000248	ben-1	protein_coding	III	3537642	3541639	827.513	893.083	890.403	890.221	839.474	857.145	677.877	695.083	703.02	677.32	705.753	630.824
WBGene00000249	bir-1	protein_coding	V	11644477	11645370	335.269	328.109	285.836	329.827	362.007	378.637	408.841	373.762	334.61	556.886	515.543	558.506
WBGene00000250	bir-2	protein_coding	V	13568850	13570030	278.099	275.575	203.035	225.877	245.678	278.767	345.4	268.88	243.353	484.626	444.863	447.85
WBGene00000251	bli-1	protein_coding	II	10708960	10712156	707.359	710.595	803.064	1669.46	1859.52	2110.3	922.242	1118.43	1272.53	978.887	966.643	1042.08
WBGene00000252	bli-2	protein_coding	II	5651394	5652434	264.533	267.28	297.179	829.258	882.012	856.276	358.323	495.807	581.343	401.767	393.933	460.92
WBGene00000253	bli-3	protein_coding	I	145968	154855	784.877	876.493	833.69	866.774	910.66	930.962	753.066	857.174	926.093	541.471	570.631	544.565
WBGene00000254	bli-4	protein_coding	I	6342224	6356680	4335.24	4483.85	4389.63	4341.68	4541.14	4353.46	4234.09	4035.1	4169.11	4144.85	4039.11	4218.85
WBGene00000255	bli-5	protein_coding	III	13427640	13429768	31.9765	26.728	29.4911	34.3896	43.4061	46.027	22.3218	22.8834	38.8689	21.1964	9.35461	16.5548
WBGene00000256	bli-6	protein_coding	IV	6377065	6378168	916.659	834.097	885.866	2117.3	2073.94	1957.45	861.151	945.847	1147.48	1795.91	2159.87	2264.52
WBGene00000257	bmk-1	protein_coding	V	14453302	14456984	1147.28	1008.29	834.824	1132.51	1056.5	1078.6	1000.96	908.661	870.325	1901.89	1741	1759.16
WBGene00000259	bpl-1	protein_coding	II	6274216	6279714	520.345	517.048	483.2	463.478	518.269	482.85	388.869	456.714	424.178	578.083	575.828	596.843
WBGene00000262	bra-1	protein_coding	X	13598449	13599687	66.8599	81.1055	87.3389	64.0897	56.4279	51.2376	61.0912	60.0689	43.9387	41.4293	47.8124	39.2087
WBGene00000263	F23H11.5	protein_coding	III	909957	910590	1571.69	1730.87	1625.41	2315.04	2329.17	2211.03	1554.3	1599.93	1845.43	2094.59	2225.36	2257.55
WBGene00000264	brc-1	protein_coding	III	3853102	3862968	349.803	341.012	335.744	351.712	365.479	441.165	415.89	382.343	371.789	633	599.734	632.567
WBGene00000265	brd-1	protein_coding	III	6885207	6889504	418.601	375.113	324.402	397.043	375.029	399.48	434.687	357.553	316.021	708.151	684.965	663.934
WBGene00000266	bre-1	protein_coding	IV	8987266	8990444	419.57	496.771	542.182	552.578	576.433	555.798	400.617	457.668	510.365	344.923	361.711	356.363
WBGene00000267	bre-2	protein_coding	III	13133906	13139626	50.3872	68.2024	70.3248	51.5844	43.4061	58.1851	39.9442	39.0925	62.5282	34.685	46.773	38.3374
WBGene00000268	bre-3	protein_coding	III	9469900	9485473	889.528	817.507	773.573	844.108	824.716	891.882	1026.8	998.288	929.473	1001.05	1005.1	1049.92
WBGene00000269	bre-4	protein_coding	I	1621314	1628486	307.168	293.086	288.105	245.417	281.271	227.53	300.757	304.158	329.541	251.466	270.244	252.678
WBGene00000270	bre-5	protein_coding	IV	12049850	12051215	151.162	136.405	112.293	145.374	138.031	151.108	136.28	118.231	109.847	186.913	220.353	188.202
WBGene00000271	brf-1	protein_coding	II	7305858	7308792	989.333	897.691	795.124	787.052	829.056	892.751	922.242	826.662	753.718	1441.35	1365.77	1380.15
WBGene00000272	bro-1	protein_coding	I	5186926	5189240	24.2246	26.728	35.1624	38.2975	27.7799	32.1321	25.8463	35.2786	21.9694	20.2329	9.35461	24.3965
WBGene00000273	brp-1	protein_coding	III	12020552	12025321	5922.43	5542.83	5645.27	4143.16	4438.71	4369.09	6991.42	7132.94	7616.61	4039.83	4114.99	4094.26
WBGene00000274	btf-1	protein_coding	II	13200165	13215706	1410.84	1283.86	1260.18	1131.73	1123.35	1261.84	1295.84	1135.59	978.482	1776.64	1811.68	1694.69
WBGene00000275	bub-1	protein_coding	I	7251941	7255223	1937.97	1653.45	1485.9	1721.82	1730.17	1788.11	1738.75	1554.16	1483.78	3298.92	2976.84	3055.66
WBGene00000276	byn-1	protein_coding	III	6932001	6935862	1036.81	1011.05	1043.53	1011.37	1156.34	1084.67	1146.63	1065.03	1052.84	1280.45	1203.63	1265.13
WBGene00000277	cab-1	protein_coding	X	12199655	12212901	2421.49	2820.26	2915.08	2087.6	2062.66	2184.98	2174.61	2451.38	2676.88	1148.46	1176.6	1218.95
WBGene00000279	cah-1	protein_coding	III	5083206	5085629	99.8054	109.677	131.576	64.8712	52.0873	44.2902	128.057	157.323	113.227	54.9178	37.4184	40.9513
WBGene00000280	cah-2	protein_coding	II	7480751	7483109	54.2631	109.677	90.7417	61.7449	48.6148	43.4217	55.217	68.6502	69.288	36.6119	20.788	23.5252
WBGene00000281	cah-3	protein_coding	X	16487481	16489397	565.887	685.711	740.679	706.549	690.157	676.51	480.506	509.155	596.553	523.165	542.567	536.723
WBGene00000282	cah-4	protein_coding	X	13542574	13544599	787.784	766.816	848.435	933.208	954.934	879.724	892.871	1047.87	1184.66	997.192	1060.19	1042.08
WBGene00000283	cah-5	protein_coding	X	7020033	7023950	363.369	395.39	418.546	382.193	385.446	396.875	242.015	279.368	267.012	336.251	374.184	363.334
WBGene00000284	cah-6	protein_coding	I	3628246	3631112	187.983	226.727	262.017	153.19	137.163	164.134	168.001	183.067	197.724	48.1735	57.167	56.6348
WBGene00000285	cal-1	protein_coding	V	12514835	12517248	85.2706	94.0087	97.5474	93.0082	97.2296	96.3962	108.084	107.743	126.746	51.064	56.1276	52.2783
WBGene00000286	cal-2	protein_coding	II	8960714	8961569	119.185	156.681	159.932	122.708	115.46	121.581	119.833	136.347	138.576	69.3699	70.6792	71.4469
WBGene00000287	cal-3	protein_coding	IV	3829493	3835165	66.8599	60.8292	64.6535	38.2975	51.2192	39.0795	43.4687	41.9529	50.6985	24.0868	10.394	20.9113
WBGene00000288	cal-4	protein_coding	IV	10521406	10530598	170.541	181.566	218.914	148.5	144.976	141.555	143.329	153.509	162.235	39.5023	54.0488	59.2487
WBGene00000289	cam-1	protein_coding	II	9295915	9310304	1699.6	1691.24	1586.85	1430.29	1388.13	1400.78	1320.51	1276.7	1159.31	1475.07	1461.4	1374.05
WBGene00000292	cap-1	protein_coding	IV	7228422	7230223	944.76	939.165	918.76	892.566	969.692	977.857	895.221	945.847	873.705	1097.39	1124.63	1062.12
WBGene00000293	cap-2	protein_coding	II	10869196	10870827	1245.15	1234.09	1210.27	1267.72	1186.72	1221.89	1286.44	1294.82	1343.51	1373.91	1305.49	1408.03
WBGene00000294	cas-1	protein_coding	X	16807455	16813656	1558.13	1518.89	1659.44	1662.42	1730.17	1774.21	1524.93	1658.09	1759.24	1328.63	1374.09	1312.18
WBGene00000295	cat-1	protein_coding	X	5705690	5710737	56.2011	55.2992	64.6535	45.3317	31.2524	31.2636	41.1191	45.7668	57.4584	26.0137	20.788	20.04
WBGene00000296	cat-2	protein_coding	II	257819	261074	39.7284	35.9445	38.5652	33.608	38.1974	34.7374	37.5946	44.8133	40.5588	14.4521	19.7486	19.1687
WBGene00000298	cat-4	protein_coding	V	10564880	10566464	247.091	231.335	225.72	478.328	453.159	508.903	249.064	265.066	277.152	586.754	531.134	544.565
WBGene00000301	cav-1	protein_coding	IV	9772510	9773559	1002.9	966.815	982.279	849.579	875.067	880.592	828.256	767.547	615.142	998.156	928.185	932.295
WBGene00000302	cav-2	protein_coding	V	13557104	13559922	65.8909	88.4788	90.7417	61.7449	51.2192	46.027	68.1402	52.4411	92.9473	40.4658	39.4972	33.1096
WBGene00000308	C04A11.t1	tRNA	X	13665555	13665673	0.968984	2.76496	1.13427	9.37897	8.68122	9.55278	1.17483	13.3486	0	20.2329	19.7486	28.753
WBGene00000366	cbp-1	protein_coding	III	9766509	9774825	8026.1	7935.44	8350.51	6131.5	6584.7	6823.29	7111.25	6740.11	6827.4	7107.53	7083.52	6891.14
WBGene00000367	cca-1	protein_coding	X	7847678	7875954	843.016	898.613	990.219	658.873	681.475	669.563	608.562	604.503	610.073	337.215	313.899	310.184
WBGene00000368	ccb-1	protein_coding	I	3641651	3647082	562.98	622.116	719.128	456.443	433.193	452.454	406.491	484.365	584.723	235.087	274.402	209.984
WBGene00000369	ccf-1	protein_coding	III	11918828	11920237	1156.97	1046.08	957.325	1169.25	1193.67	1168.91	970.41	890.545	921.024	1682.22	1548.71	1593.62
WBGene00000370	ccg-1	protein_coding	IV	15270160	15275804	1251.93	1336.4	1448.46	1167.68	1215.37	1229.7	1192.45	1352.98	1487.16	822.804	822.166	800.729
WBGene00000371	cox-5B	protein_coding	I	9788725	9790050	1883.71	1946.53	1981.57	2533.1	2647.77	2592.28	1845.66	1997.53	2310.16	2471.3	2613.05	2633.08
WBGene00000372	cyp-13A7	protein_coding	II	9803620	9805513	8.72086	3.68662	10.2084	2.34474	3.47249	0.868434	5.87415	3.8139	3.3799	1.92694	1.0394	0
WBGene00000373	cyp-14A5	protein_coding	V	5421018	5423282	208.332	199.999	182.618	214.935	215.294	204.951	253.763	278.415	255.183	139.703	144.477	146.379
WBGene00000374	cyp-31A1	pseudogene	IV	9101773	9103851	228.68	258.985	272.225	216.498	224.843	197.135	198.546	185.928	261.943	188.84	166.304	146.379
WBGene00000375	cyp-44A1	protein_coding	II	5504044	5505975	340.114	274.653	301.716	309.506	305.579	302.215	350.1	306.065	305.881	518.347	496.834	539.337
WBGene00000376	ccr-4	protein_coding	IV	12361542	12371852	3530.98	3302.29	3093.16	3428.8	3608.78	3627.45	3529.19	3300.93	3050.36	4788.45	4594.15	4608.33
WBGene00000377	cct-1	protein_coding	II	8185443	8187601	3201.52	3141	3065.94	4297.92	4344.95	4333.49	3108.6	2984.38	3018.25	4913.7	4881.03	4902.83
WBGene00000378	cct-2	protein_coding	II	8927741	8929815	3019.36	2903.21	2776.7	3842.25	3803.24	3750.77	2480.07	2561.99	2335.51	4422.33	4322.87	4298.14
WBGene00000379	cct-4	protein_coding	II	8283667	8285711	2506.76	2510.59	2379.7	3653.11	3599.23	3457.24	2515.31	2556.27	2632.94	4085.12	4034.95	4098.61
WBGene00000380	cct-5	protein_coding	III	4499188	4508114	4615.27	4615.64	4414.59	6149.48	5799.05	5687.38	4700.5	4614.82	4802.84	6500.54	6469.23	6536.52
WBGene00000381	cct-6	protein_coding	III	5853530	5855687	2758.7	2779.71	2555.51	3669.52	3679.97	3524.11	2608.12	2601.08	2604.22	4106.31	4080.69	4117.78
WBGene00000382	cdc-6	protein_coding	I	4268070	4270287	670.537	578.799	543.316	630.736	678.871	693.879	657.905	582.573	527.265	1055.96	1061.23	1048.18
WBGene00000383	cdc-14	protein_coding	II	5589038	5593427	1475.76	1460.82	1442.79	1402.16	1410.7	1453.76	1668.26	1523.65	1444.91	2012.69	1902.1	1951.72
WBGene00000386	cdc-25.1	protein_coding	I	6469386	6471922	1472.86	1222.11	1087.77	1389.65	1476.67	1564.05	1448.57	1167.05	912.574	2783.47	2732.58	2679.26
WBGene00000387	cdc-25.2	protein_coding	V	1567076	1585532	821.699	784.328	817.81	632.299	602.476	653.063	702.549	574.945	542.474	729.348	722.383	711.856
WBGene00000388	cdc-25.3	protein_coding	III	8916351	8917929	256.781	235.943	187.155	218.061	222.239	253.583	249.064	193.555	150.406	488.48	442.785	467.89
WBGene00000389	cdc-25.4	protein_coding	II	10188258	10189469	9.68984	11.0598	7.9399	14.0685	10.4175	8.68434	5.87415	13.3486	3.3799	16.379	13.5122	12.1983
WBGene00000390	cdc-42	protein_coding	II	7616452	7618245	1777.12	1776.03	1736.57	1921.91	2060.05	1973.95	1951.39	2004.2	1840.36	2403.86	2397.9	2428.32
WBGene00000391	cdd-1	protein_coding	X	8208748	8211149	101.743	123.502	123.636	171.166	154.526	151.976	93.9864	101.068	76.0478	105.982	100.822	101.071
WBGene00000392	cdd-2	protein_coding	IV	7547118	7547893	217.053	232.257	207.572	285.277	270.854	245.767	231.442	224.066	243.353	342.996	381.46	327.61
WBGene00000393	cdf-1	protein_coding	X	6499916	6505143	405.036	419.353	410.606	374.377	416.698	376.032	363.023	380.436	376.859	349.74	381.46	365.948
WBGene00000395	cdh-3	protein_coding	III	7741229	7754448	1033.91	1161.28	1222.74	980.103	948.857	975.252	612.087	651.223	613.452	562.667	497.873	506.228
WBGene00000396	cdh-4	protein_coding	III	4520357	4536994	6388.51	6471.85	6587.85	5170.94	5002.12	5023.89	4640.58	4262.03	4062.64	4635.26	4400.82	4317.31
WBGene00000397	cdh-5	protein_coding	IV	8668935	8676619	547.476	639.628	653.34	451.754	477.467	499.35	446.436	350.879	365.03	269.772	247.377	235.252
WBGene00000399	cdh-7	protein_coding	II	14843229	14850905	751.932	810.134	932.371	1231.77	1228.39	1274.86	709.598	914.382	1054.53	357.448	367.948	342.423
WBGene00000401	cdh-9	protein_coding	X	16595231	16602245	178.293	189.861	220.049	141.466	162.339	143.292	126.882	147.789	111.537	84.7854	86.2703	74.9322
WBGene00000402	cdh-10	protein_coding	IV	2436498	2463369	1068.79	1134.56	1221.61	1570.2	1617.31	1663.05	1035.03	1209.96	1487.16	528.946	549.843	446.108
WBGene00000403	casy-1	protein_coding	II	5945405	5956683	2546.49	2932.7	3040.98	2226.72	2231.94	2099.01	2276.82	2454.24	2560.28	1134.01	1138.14	1191.07
WBGene00000405	cdk-1	protein_coding	III	9747472	9748852	1227.7	1107.83	910.82	1257.56	1317.81	1333.05	1211.25	1128.91	971.722	1978.01	2104.79	2037.98
WBGene00000406	cdk-4	protein_coding	X	13515856	13518911	124.03	103.225	88.4732	121.927	141.504	106.817	96.3361	84.8592	84.4976	126.215	120.57	104.557
WBGene00000407	cdk-5	protein_coding	III	13464687	13466342	449.609	445.159	406.069	393.917	381.974	382.98	413.54	433.831	403.898	521.238	524.897	542.823
WBGene00000408	cdk-7	protein_coding	I	2281503	2291205	541.662	432.256	409.472	466.604	450.555	409.033	655.555	573.038	581.343	776.558	747.329	736.252
WBGene00000409	cdk-8	protein_coding	I	8702466	8705825	658.909	545.619	573.941	542.417	571.224	561.877	730.745	634.061	594.863	776.558	831.521	859.977
WBGene00000410	cdk-9	protein_coding	I	11323527	11333154	591.081	547.462	558.062	577.589	516.532	561.877	589.765	528.225	518.815	729.348	711.989	730.153
WBGene00000411	cdl-1	protein_coding	II	10785452	10787272	1736.42	1574.18	1332.77	1590.52	1584.32	1718.63	1842.13	1619	1365.48	2721.81	2644.24	2568.6
WBGene00000412	cdr-1	protein_coding	V	15921309	15922820	31.9765	27.6496	32.8939	33.608	27.7799	30.3952	12.9231	10.4882	13.5196	21.1964	13.5122	32.2383
WBGene00000413	cdt-1	protein_coding	I	3223160	3228104	645.344	564.974	536.51	547.107	599.872	637.431	616.786	518.69	451.217	961.544	914.673	955.821
WBGene00000414	cec-1	protein_coding	III	8426333	8428583	469.957	466.357	493.408	474.42	389.787	448.112	429.988	474.83	449.527	380.571	372.105	333.71
WBGene00000415	ced-1	protein_coding	I	11851554	11868105	2075.56	1974.18	2013.33	1590.52	1628.6	1608.34	2175.79	1992.76	2051.6	2052.19	1987.33	1992.67
WBGene00000416	ced-2	protein_coding	IV	1597318	1601621	549.414	516.126	454.843	469.73	529.554	510.639	646.157	539.667	485.016	862.307	823.205	834.709
WBGene00000417	ced-3	protein_coding	IV	13198261	13204137	1280.03	1075.57	957.325	887.095	1000.94	1010.86	1443.87	1214.73	1034.25	2029.07	1954.07	1967.4
WBGene00000418	ced-4	protein_coding	III	4852325	4855171	395.346	357.602	360.698	373.596	373.292	386.453	398.268	410.947	359.96	633	627.798	615.141
WBGene00000419	ced-5	protein_coding	IV	10484110	10492913	1686.03	1652.53	1514.25	1570.2	1595.61	1633.53	1795.14	1632.35	1434.77	2555.13	2412.45	2410.03
WBGene00000420	ced-6	protein_coding	III	5595771	5598061	669.568	630.411	611.372	554.141	579.905	567.088	773.039	746.57	697.95	876.759	826.324	844.294
WBGene00000421	ced-7	protein_coding	III	9570390	9580089	3176.33	3161.27	2976.33	2934.06	3054.05	3167.18	3372.94	3337.16	3129.79	3961.79	3893.59	3866.85
WBGene00000422	ced-8	protein_coding	X	8414006	8416919	37.7904	34.1012	29.4911	43.7685	41.6698	45.1586	41.1191	11.4417	21.9694	49.137	61.3246	51.4069
WBGene00000423	ced-9	protein_coding	III	10335172	10337522	672.475	595.388	562.599	598.691	616.366	738.169	601.513	590.201	508.675	1093.54	1116.32	1094.36
WBGene00000424	ced-10	protein_coding	IV	3506328	3509527	696.7	697.692	660.146	777.673	758.738	801.565	787.137	771.361	775.688	829.549	826.324	825.125
WBGene00000425	ced-11	protein_coding	III	9119556	9125162	350.772	382.486	395.861	308.725	245.678	289.189	330.127	352.786	368.409	174.388	186.053	161.191
WBGene00000426	ced-12	protein_coding	I	10222881	10227009	634.685	634.098	569.404	585.404	607.685	598.351	817.682	764.687	662.461	916.261	846.072	862.591
WBGene00000428	ceh-1	protein_coding	X	4653167	4654157	2.90695	7.37323	7.9399	4.68949	4.34061	4.34217	10.5735	6.67432	6.75981	4.81735	7.2758	8.71304
WBGene00000429	ceh-2	protein_coding	I	6046788	6050451	26.1626	32.2579	39.6995	13.2869	13.8899	16.5003	22.3218	20.023	30.4191	10.5982	12.4728	18.2974
WBGene00000430	ceh-5	protein_coding	I	9727169	9728034	20.3487	16.5898	14.7455	14.85	12.1537	15.6318	15.2728	15.2556	13.5196	29.8676	18.7092	12.1983
WBGene00000431	ceh-6	protein_coding	I	8498112	8502604	91.0845	116.128	147.455	67.9976	92.889	61.6588	65.7905	67.6967	69.288	36.6119	34.3002	30.4956
WBGene00000433	ceh-8	protein_coding	I	8245505	8250948	16.4727	23.963	35.1624	17.1948	7.81309	12.1581	16.4476	13.3486	10.1397	8.67124	7.2758	6.97043
WBGene00000434	ceh-9	protein_coding	I	565284	566588	7.75188	8.29489	14.7455	4.68949	8.68122	6.07904	14.098	14.3021	11.8297	2.89041	2.0788	1.74261
WBGene00000435	ceh-10	protein_coding	III	5799047	5801115	38.7594	46.0827	36.2967	28.9185	29.5161	43.4217	19.9721	20.9764	38.8689	25.0502	23.9062	23.5252
WBGene00000436	ceh-12	protein_coding	I	5840282	5841940	3.87594	2.76496	6.80563	0	0.868122	4.34217	4.69932	5.72085	6.75981	0	4.1576	2.61391
WBGene00000437	ceh-13	protein_coding	III	7555660	7558041	172.479	190.782	250.674	175.856	150.185	162.397	159.777	151.602	187.585	88.6393	89.3885	105.428
WBGene00000438	ceh-14	protein_coding	X	7527769	7532732	112.402	140.091	122.501	103.95	125.878	85.1066	102.21	102.975	99.7071	52.0274	60.2852	67.0904
WBGene00000439	ceh-16	protein_coding	III	8622735	8626314	42.6353	63.5941	61.2507	37.5159	25.1755	26.9215	52.8674	51.4876	43.9387	14.4521	12.4728	13.9409
WBGene00000440	ceh-17	protein_coding	I	4568765	4570027	26.1626	17.5114	17.0141	7.03423	17.3624	11.2896	9.39864	12.3952	13.5196	2.89041	6.2364	2.61391
WBGene00000441	ceh-18	protein_coding	X	3843367	3857797	676.351	728.107	824.615	573.681	576.433	631.352	434.687	534.899	601.623	278.443	279.599	315.412
WBGene00000442	ceh-19	protein_coding	IV	7953500	7955949	16.4727	18.4331	21.5512	17.1948	19.9668	8.68434	14.098	12.3952	11.8297	10.5982	4.1576	13.9409
WBGene00000443	ceh-20	protein_coding	III	6979884	6981785	480.616	465.435	541.048	443.157	390.655	417.717	401.792	413.808	486.706	287.114	274.402	250.064
WBGene00000444	ceh-21	protein_coding	X	1848779	1852736	223.835	211.059	224.586	173.511	190.987	190.187	199.721	189.741	148.716	210.037	207.88	233.51
WBGene00000445	ceh-22	protein_coding	V	10671918	10675769	74.6118	74.654	102.084	59.4002	46.0104	44.2902	42.2939	46.7202	42.2488	30.8311	22.8668	22.6539
WBGene00000446	ceh-23	protein_coding	III	7839592	7841491	19.3797	35.9445	36.2967	32.0448	26.9118	16.5003	19.9721	26.6973	18.5895	6.7443	10.394	14.8122
WBGene00000447	ceh-24	protein_coding	V	13813231	13815350	36.8214	26.728	46.5051	21.1027	26.9118	23.4477	15.2728	20.023	16.8995	7.70777	12.4728	5.22783
WBGene00000448	pros-1	protein_coding	III	8067289	8071463	267.44	305.067	349.356	186.798	163.207	179.766	158.602	180.207	204.484	65.516	83.1521	101.071
WBGene00000449	ceh-27	protein_coding	V	11661549	11665102	95.9295	164.976	149.724	82.8476	83.3397	66.8694	69.315	66.7432	77.7378	39.5023	46.773	43.5652
WBGene00000451	ceh-30	protein_coding	X	3063574	3065551	38.7594	33.1795	41.968	23.4474	16.4943	25.1846	14.098	20.9764	23.6593	9.63471	22.8668	14.8122
WBGene00000452	ceh-31	protein_coding	X	3068648	3070422	27.1316	45.161	43.1023	21.8843	27.7799	32.1321	24.6714	33.3716	21.9694	10.5982	7.2758	17.4261
WBGene00000453	ceh-32	protein_coding	V	11701764	11705400	386.625	454.375	463.917	302.472	320.337	277.899	217.344	206.904	260.253	144.521	167.344	166.419
WBGene00000454	ceh-33	protein_coding	V	5323194	5324666	17.4417	21.198	30.6253	14.0685	10.4175	10.4212	15.2728	9.53474	8.44976	11.5617	6.2364	10.4557
WBGene00000455	ceh-34	protein_coding	V	5315496	5319577	121.123	138.248	124.77	82.066	84.2078	71.2116	82.2381	71.5106	70.978	41.4293	47.8124	42.6939
WBGene00000457	ceh-36	protein_coding	X	14183221	14186566	25.1936	25.8063	26.0882	19.5395	23.4393	17.3687	15.2728	11.4417	20.2794	10.5982	15.591	20.9113
WBGene00000458	ceh-37	protein_coding	X	14197372	14208000	139.534	153.916	155.395	111.766	130.218	105.949	103.385	126.812	148.716	67.443	80.0339	84.5165
WBGene00000459	ceh-38	protein_coding	II	6951526	6955409	1294.56	1318.89	1318.02	1251.31	1307.39	1296.57	1443.87	1440.7	1262.39	1934.65	1807.52	1724.31
WBGene00000460	ceh-39	protein_coding	X	1853874	1856172	268.409	263.593	259.748	244.635	256.096	278.767	251.414	196.416	185.895	322.763	314.938	297.115
WBGene00000461	ceh-40	protein_coding	X	12318126	12320777	47.4802	26.728	29.4911	41.4238	42.538	30.3952	28.1959	45.7668	20.2794	65.516	76.9156	40.9513
WBGene00000462	ceh-41	protein_coding	X	1846608	1848675	131.782	140.091	111.159	101.606	78.9991	85.975	102.21	107.743	103.087	69.3699	83.1521	79.2887
WBGene00000463	ceh-43	protein_coding	III	4446638	4449943	203.487	234.1	214.377	161.006	146.713	145.897	153.903	128.719	106.467	104.055	103.94	77.5461
WBGene00000464	ceh-44	protein_coding	III	2530620	2543068	746.118	794.466	871.121	539.291	511.324	467.218	616.786	632.154	610.073	503.895	514.503	507.099
WBGene00000465	cpg-1	protein_coding	III	4489359	4491392	14552.2	11937.3	10233.4	10361.4	12481	13825.5	13826.6	10971.6	8857.04	25858.6	26287.5	25524.9
WBGene00000466	cel-1	protein_coding	I	9665251	9668650	690.886	640.549	622.715	637.77	596.4	669.563	697.849	732.268	628.662	901.809	914.673	870.433
WBGene00000467	cep-1	protein_coding	I	8324286	8328859	459.299	393.546	370.907	475.983	445.346	480.244	525.149	456.714	422.488	720.676	810.733	814.669
WBGene00000468	ces-1	protein_coding	I	8633897	8636169	18.4107	25.8063	39.6995	12.5053	13.0218	17.3687	24.6714	11.4417	10.1397	14.4521	7.2758	11.327
WBGene00000469	ces-2	protein_coding	I	14961497	14965361	78.4877	101.382	85.0704	64.8712	68.5816	59.0535	56.3919	73.4175	52.3885	82.8585	72.758	53.1496
WBGene00000472	cey-1	protein_coding	II	11039348	11041206	7762.53	8166.78	8719.15	7876.78	7784.45	8136.36	6548.51	6622.83	7119.77	6779.95	7094.95	6885.05
WBGene00000473	cey-2	protein_coding	I	5619569	5620669	6467.97	5399.97	4554.1	8257.41	8621.32	8583.61	4854.4	4257.26	3766.9	14883.7	15046.4	15236.5
WBGene00000474	cey-3	protein_coding	I	5571796	5572949	2709.28	2241.46	1913.52	3185.73	3263.27	3319.16	2288.57	2023.27	1767.69	5689.3	5787.38	5902.21
WBGene00000475	cey-4	protein_coding	III	10866946	10868703	5497.05	5209.19	5077	5145.93	5431.84	5388.64	4911.97	4607.19	4583.15	6692.27	6981.65	6858.91
WBGene00000476	cfi-1	protein_coding	I	9993906	9999928	260.657	332.717	377.712	215.716	191.855	196.266	180.924	215.485	248.423	74.1873	90.4279	74.9322
WBGene00000477	cft-1	protein_coding	V	5538800	5545789	106.588	91.2437	110.024	89.8818	108.515	94.6593	78.7137	95.3474	89.5674	47.2101	49.8912	51.4069
WBGene00000478	cfz-2	protein_coding	V	3441504	3444877	357.555	392.625	409.472	271.99	246.547	243.162	225.567	224.066	248.423	148.375	171.501	115.883
WBGene00000479	cgh-1	protein_coding	III	7495320	7497832	11251.8	9534.51	8501.37	11098.5	12285.7	12436	9652.41	8027.3	7155.26	22482.6	22401.2	21869.7
WBGene00000480	cgp-1	protein_coding	V	118202	122789	1708.32	1609.21	1466.61	1298.21	1296.97	1403.39	2202.81	2068.09	1823.46	2274.75	2196.25	2289.79
WBGene00000481	cha-1	protein_coding	IV	3613931	3624697	139.534	187.096	215.512	114.111	129.35	122.449	130.406	122.045	158.855	58.7717	61.3246	54.8922
WBGene00000482	chd-3	protein_coding	X	12846439	12852601	2111.42	2229.48	2279.89	1892.99	1869.07	1852.37	1810.41	1803.97	1865.71	1336.33	1275.34	1257.29
WBGene00000483	che-1	protein_coding	I	6517529	6520918	0.968984	0.921654	3.40281	1.56316	0.868122	2.6053	15.2728	7.6278	3.3799	4.81735	3.1182	1.74261
WBGene00000484	che-2	protein_coding	X	481450	486504	47.4802	64.5158	70.3248	26.5738	39.0655	46.027	52.8674	45.7668	54.0785	26.9772	25.985	27.8817
WBGene00000485	che-3	protein_coding	I	8062007	8081671	514.531	616.586	689.637	338.425	327.282	340.426	455.834	463.389	469.807	193.658	182.935	153.35
WBGene00000487	che-6	protein_coding	IV	2104056	2111408	10.6588	17.5114	9.07417	3.90791	2.60436	5.21061	14.098	7.6278	5.06985	4.81735	8.31521	3.48522
WBGene00000488	che-7	protein_coding	V	7961210	7969207	97.8674	78.3406	91.876	60.9633	70.3179	55.5798	75.1892	66.7432	64.2182	23.1233	17.6698	31.367
WBGene00000490	che-11	protein_coding	V	12144244	12150707	152.131	159.446	166.738	85.1924	76.3947	82.5013	90.462	135.393	106.467	50.1005	31.182	51.4069
WBGene00000491	che-12	protein_coding	V	10299472	10307383	168.603	163.133	196.229	94.5713	106.779	91.1856	125.707	140.161	141.956	45.2831	45.7336	47.0504
WBGene00000492	che-13	protein_coding	I	10506998	10515586	44.5733	50.691	41.968	29.7001	24.3074	30.3952	43.4687	36.232	28.7292	16.379	7.2758	27.0104
WBGene00000493	che-14	protein_coding	I	5746633	5754306	156.975	161.289	174.678	222.751	195.327	238.819	133.931	163.998	170.685	100.201	92.5067	114.141
WBGene00000496	chs-1	protein_coding	I	7554855	7559916	4794.54	3965.88	3338.16	3808.65	4085.38	4263.14	4171.82	3497.34	2670.12	7719.33	7883.85	7670.09
WBGene00000497	chs-2	protein_coding	II	196985	211941	798.443	1003.68	969.802	637.77	675.399	708.642	677.877	647.409	635.422	390.206	334.687	336.323
WBGene00000498	chk-1	protein_coding	V	3757153	3759469	713.173	598.153	572.807	627.61	734.431	752.933	838.829	654.083	557.684	1221.68	1150.62	1228.54
WBGene00000499	chk-2	protein_coding	V	19908086	19916023	539.724	462.67	386.787	462.696	512.192	481.981	461.708	423.343	397.139	775.594	856.466	825.996
WBGene00000500	chn-1	protein_coding	I	6181314	6183856	531.972	504.145	474.126	440.812	455.764	459.402	519.275	563.503	495.156	669.612	704.714	693.558
WBGene00000501	cho-1	protein_coding	IV	13209730	13214566	136.627	175.114	197.363	150.845	131.954	125.055	104.56	95.3474	136.886	47.2101	55.0882	38.3374
WBGene00000502	chp-1	protein_coding	I	5103581	5104911	560.073	558.522	513.825	576.807	607.685	576.64	498.128	499.621	444.457	742.836	710.95	718.826
WBGene00000503	cht-1	protein_coding	X	3397613	3400017	724.8	685.711	623.849	579.933	599.004	579.246	841.179	753.245	665.841	794.864	825.284	752.807
WBGene00000506	cic-1	protein_coding	III	2394325	2401221	196.704	195.391	164.469	172.729	181.437	207.556	242.015	184.021	165.615	303.493	295.19	258.777
WBGene00000507	cit-1.1	protein_coding	III	8005933	8009821	406.004	418.431	382.25	427.525	434.929	465.481	472.282	408.087	353.2	659.978	661.059	612.527
WBGene00000508	cit-1.2	protein_coding	III	8010772	8013769	796.505	883.866	838.227	775.329	773.496	811.118	914.018	919.149	829.766	989.485	1064.35	967.148
WBGene00000509	cka-1	protein_coding	IV	9731737	9737621	465.113	450.689	403.801	487.707	507.851	543.64	569.793	561.596	522.195	732.238	696.398	753.678
WBGene00000510	cka-2	protein_coding	X	4286124	4291496	144.379	168.663	180.349	151.627	139.768	157.187	116.308	135.393	174.065	90.5663	62.364	87.1304
WBGene00000511	ckb-1	protein_coding	III	4365274	4367469	75.5808	80.1839	83.9361	80.5029	73.7903	106.817	54.0422	77.2314	60.8383	51.064	73.7974	55.7635
WBGene00000512	ckb-2	protein_coding	III	4367949	4370160	118.216	129.953	112.293	141.466	142.372	138.95	125.707	126.812	126.746	158.973	120.57	137.666
WBGene00000513	ckb-3	protein_coding	III	4370885	4372820	5.81391	9.21654	12.477	7.81581	2.60436	5.21061	5.87415	16.2091	13.5196	0	5.197	1.74261
WBGene00000514	ckb-4	protein_coding	V	2106398	2109434	145.348	148.386	149.724	225.095	250.887	209.293	96.3361	113.463	121.677	143.557	152.792	144.636
WBGene00000515	ckc-1	protein_coding	X	3576606	3578830	249.998	248.847	251.808	308.725	294.293	298.741	198.546	203.09	177.445	217.744	244.259	254.421
WBGene00000516	cki-1	protein_coding	II	7811240	7812105	220.928	259.906	268.822	210.245	225.712	201.477	200.896	229.787	221.384	145.484	157.989	155.963
WBGene00000517	cki-2	protein_coding	II	7816499	7820281	370.152	339.169	315.328	404.078	407.149	430.743	379.47	312.74	283.912	689.845	722.383	719.697
WBGene00000518	ckk-1	protein_coding	III	5635479	5654564	288.757	306.911	343.684	196.958	190.987	206.687	249.064	238.369	239.973	104.055	101.861	112.398
WBGene00000519	cku-70	protein_coding	III	11154827	11168817	617.243	599.997	531.973	501.775	486.148	526.271	744.843	645.502	564.444	869.051	808.654	759.777
WBGene00000520	cku-80	protein_coding	III	4419848	4423375	626.933	558.522	493.408	538.509	524.345	576.64	788.311	711.292	672.601	938.421	994.706	959.306
WBGene00000521	cky-1	protein_coding	V	12736703	12741205	69.7669	78.3406	87.3389	49.2396	53.8235	75.5538	28.1959	38.139	30.4191	16.379	20.788	8.71304
WBGene00000522	clc-1	protein_coding	X	11047446	11049275	526.159	463.592	402.666	164.914	192.723	178.897	542.772	557.783	525.575	129.105	149.674	168.162
WBGene00000523	clc-2	protein_coding	X	7431465	7433535	42.6353	54.3776	57.8479	57.837	64.241	48.6323	42.2939	52.4411	67.5981	43.3562	29.1032	37.4661
WBGene00000524	clc-3	protein_coding	X	3373236	3374742	49.4182	63.5941	48.7737	55.4923	52.0873	52.9745	38.7694	45.7668	47.3186	40.4658	22.8668	50.5356
WBGene00000525	clc-4	protein_coding	X	10782927	10783922	1.93797	2.76496	1.13427	2.34474	3.47249	5.21061	7.04898	5.72085	3.3799	5.78083	3.1182	3.48522
WBGene00000526	clc-5	protein_coding	X	7433569	7435736	93.9915	117.972	130.441	89.8818	77.2628	96.3962	72.8395	70.5571	69.288	45.2831	47.8124	37.4661
WBGene00000527	cle-1	protein_coding	I	8705668	8724279	786.815	791.701	899.477	734.686	681.475	712.116	603.863	594.015	648.941	668.649	655.862	651.736
WBGene00000528	clh-1	protein_coding	II	11846507	11856461	883.714	976.032	989.085	1019.18	934.967	965.699	850.577	917.242	993.692	836.293	897.003	828.61
WBGene00000529	clh-2	protein_coding	II	11351899	11370316	182.169	223.04	224.586	150.064	170.152	137.213	126.882	144.928	128.436	66.4795	57.167	59.2487
WBGene00000530	clh-3	protein_coding	II	7217943	7225914	397.284	348.385	325.536	293.875	323.809	346.505	377.121	392.831	285.602	510.64	522.819	508.842
WBGene00000531	clh-4	protein_coding	X	4094867	4100573	68.7979	53.4559	57.8479	52.3659	46.8786	51.2376	42.2939	60.0689	70.978	28.9041	25.985	32.2383
WBGene00000532	clh-5	protein_coding	II	9094710	9098605	1023.25	981.561	975.474	999.642	1061.71	1051.67	1003.31	873.383	875.395	1513.61	1471.79	1535.24
WBGene00000533	clh-6	protein_coding	V	12060234	12063368	559.104	531.794	526.302	529.912	575.565	574.904	601.513	535.853	515.435	720.676	762.92	731.024
WBGene00000534	cpi-2	protein_coding	V	6044062	6045664	1094.95	1064.51	1012.9	1027.78	1003.55	1053.41	1215.95	1194.7	1265.77	1135.93	1147.5	1127.47
WBGene00000535	cpi-1	protein_coding	IV	6092603	6093680	1103.67	924.419	854.107	523.659	551.257	625.273	1237.1	1357.75	1433.08	643.599	701.595	751.064
WBGene00000536	clk-1	protein_coding	III	5277894	5279344	179.262	158.524	161.067	186.798	185.778	184.108	193.847	169.718	206.174	213.891	223.471	223.925
WBGene00000537	clk-2	protein_coding	III	7515222	7518524	524.221	471.887	445.769	479.109	493.093	521.929	504.002	501.528	386.999	868.087	811.772	862.591
WBGene00000539	cln-3.1	protein_coding	V	11263330	11265652	91.0845	90.3221	97.5474	131.306	125.01	111.16	54.0422	68.6502	81.1177	106.945	110.176	129.824
WBGene00000540	cln-3.2	protein_coding	I	5274693	5278708	126.937	152.073	121.367	153.972	115.46	139.818	151.553	153.509	167.305	145.484	172.541	135.052
WBGene00000541	cln-3.3	protein_coding	V	8683052	8686160	156.006	173.271	156.529	154.753	188.382	173.687	90.462	119.184	121.677	92.4932	89.3885	94.1009
WBGene00000542	clp-1	protein_coding	III	7979959	7986380	3032.92	3207.36	3272.37	2827.76	2942.93	3003.91	2683.31	2985.33	3190.63	2662.07	2567.32	2671.42
WBGene00000543	clp-2	protein_coding	III	4700325	4704025	515.5	476.495	477.528	432.214	438.401	473.297	512.226	439.552	432.628	750.544	693.28	700.529
WBGene00000544	clp-3	protein_coding	I	12073072	12084225	25.1936	35.9445	40.8338	32.0448	20.8349	27.7899	48.1681	38.139	38.8689	68.4064	42.6154	52.2783
WBGene00000545	clp-4	protein_coding	III	1807740	1818323	845.923	923.497	943.714	669.034	659.772	668.694	1327.56	1435.93	1493.92	594.462	591.419	628.21
WBGene00000546	clp-6	protein_coding	IV	1431190	1435039	28.1005	23.0413	29.4911	28.9185	34.7249	33.0005	34.0701	29.5577	37.1789	82.8585	68.6004	81.9026
WBGene00000547	clp-7	protein_coding	IV	1435465	1445966	1470.92	1496.77	1516.52	1183.31	1248.36	1207.12	1412.15	1414	1392.52	1509.76	1452.04	1439.39
WBGene00000548	clr-1	protein_coding	II	5466358	5473816	2800.37	2670.95	2668.94	2398.67	2481.09	2430.75	2585.8	2508.59	2141.17	3049.39	2897.85	2908.41
WBGene00000549	cls-2	protein_coding	III	9055048	9058895	1660.84	1595.38	1564.16	1658.52	1691.1	1686.5	1822.16	1737.23	1711.92	2479.01	2375.03	2367.33
WBGene00000550	clu-1	protein_coding	III	9516631	9521460	4033.88	4168.64	4055.02	5688.35	5394.51	5650.03	3207.29	3068.28	2974.31	6011.1	6208.34	6015.48
WBGene00000551	clx-1	protein_coding	IV	7734648	7736324	3.87594	0.921654	3.40281	0.781581	0.868122	1.73687	35.2449	22.8834	23.6593	11.5617	3.1182	3.48522
WBGene00000552	cmd-1	protein_coding	V	1156271	1158189	5936	6235.91	6588.98	6057.25	6175.82	6231.02	5135.18	5244.11	5887.79	4871.31	4945.47	4939.42
WBGene00000553	cmk-1	protein_coding	IV	1824481	1834247	344.958	411.058	485.468	264.956	290.821	288.32	330.127	315.6	351.51	119.47	120.57	127.21
WBGene00000554	cnb-1	protein_coding	V	11375742	11378006	495.151	492.163	545.585	444.72	460.973	510.639	384.17	446.226	430.938	336.251	309.741	331.967
WBGene00000556	cnc-2	protein_coding	V	1449665	1450183	33.9145	31.3362	21.5512	28.9185	19.9668	33.0005	34.0701	40.9994	40.5588	34.685	25.985	27.0104
WBGene00000557	cnc-3	protein_coding	V	1448004	1448792	116.278	127.188	158.798	125.053	118.933	112.896	115.133	113.463	148.716	61.6621	54.0488	60.12
WBGene00000558	cnc-4	protein_coding	V	1447195	1447707	83.3327	106.912	100.95	61.7449	58.1641	66.8694	418.24	343.251	321.091	99.2375	119.531	141.151
WBGene00000560	cnc-6	protein_coding	III	1763522	1764902	28.1005	12.9032	10.2084	1.56316	1.73624	4.34217	101.035	89.6266	64.2182	12.5251	14.5516	19.1687
WBGene00000561	cnd-1	protein_coding	III	5240591	5244639	18.4107	35.0229	38.5652	22.6659	26.9118	26.9215	21.147	20.023	18.5895	11.5617	15.591	13.9409
WBGene00000562	cng-1	protein_coding	V	15025731	15031473	38.7594	32.2579	55.5793	16.4132	26.9118	24.3162	74.0143	72.4641	76.0478	36.6119	21.8274	14.8122
WBGene00000563	cng-3	protein_coding	IV	9477522	9481037	21.3177	19.3547	23.8197	14.0685	15.6262	15.6318	17.6225	16.2091	10.1397	3.85388	7.2758	5.22783
WBGene00000564	cnk-1	protein_coding	III	10271257	10278579	990.302	894.926	850.704	668.252	769.156	753.801	975.109	923.917	731.749	1142.68	1128.79	1126.6
WBGene00000565	cnt-1	protein_coding	II	12072170	12088868	811.04	734.558	809.87	726.871	767.42	787.67	859.976	784.709	760.478	852.672	837.757	900.057
WBGene00000566	cnt-2	protein_coding	III	10655018	10677523	1828.47	1882.94	1929.4	1520.18	1520.08	1500.65	1682.36	1599.93	1446.6	1591.65	1618.35	1575.32
WBGene00000567	cnx-1	protein_coding	III	9814364	9817137	2184.09	2218.42	2110.88	2368.97	2336.12	2339.56	2111.17	2060.46	2058.36	2564.76	2525.74	2513.71
WBGene00000583	cof-2	protein_coding	I	6250475	6252876	40.6973	32.2579	27.2225	29.7001	42.538	25.1846	25.8463	25.7438	38.8689	15.4155	9.35461	20.04
WBGene00000584	cog-1	protein_coding	II	14902493	14907533	77.5188	130.875	114.561	78.9397	90.2846	82.5013	50.5177	80.0919	99.7071	47.2101	47.8124	47.0504
WBGene00000585	cogc-2	protein_coding	IV	7036957	7039580	728.676	750.226	648.803	719.055	764.815	786.802	770.689	811.407	650.631	1146.53	1058.11	1073.45
WBGene00000591	coh-1	protein_coding	X	7465193	7475018	656.971	669.121	728.202	533.82	544.312	609.641	536.898	542.527	478.256	483.662	532.173	487.059
WBGene00000592	coh-3	protein_coding	V	14457422	14460141	288.757	245.16	224.586	286.84	341.172	332.61	327.778	324.181	275.462	593.498	622.601	595.972
WBGene00000593	col-2	protein_coding	IV	10084439	10085451	817.823	714.282	689.637	1055.13	1038.27	933.567	1170.13	1742	2470.71	342.032	334.687	281.431
WBGene00000594	col-3	protein_coding	IV	8824783	8826013	428.291	448.845	507.019	474.42	468.786	490.665	345.4	413.808	547.544	163.79	160.068	165.548
WBGene00000596	col-7	protein_coding	I	7401132	7402761	58.1391	62.6725	62.3849	154.753	138.031	118.976	36.4197	22.8834	15.2096	156.082	148.634	157.706
WBGene00000597	col-8	protein_coding	III	7019583	7020600	2405.99	2232.25	2177.8	3850.85	3785.88	3683.03	807.109	680.781	605.003	8260.8	8060.55	7659.64
WBGene00000598	col-9	protein_coding	X	13590035	13591207	2.90695	0.921654	1.13427	0	2.60436	0.868434	8.22381	1.90695	1.68995	0.963471	0	0.871304
WBGene00000599	col-10	protein_coding	V	9164292	9165307	2397.27	2721.64	3155.54	3092.72	3341.4	3366.05	2207.51	2596.31	3332.58	903.736	902.2	944.494
WBGene00000601	col-12	protein_coding	V	10423898	10425198	656.002	717.047	763.365	1052.01	1048.69	996.963	565.094	634.061	768.928	585.79	709.911	724.054
WBGene00000602	col-13	protein_coding	V	10420788	10421902	311.044	354.837	368.638	592.439	591.191	634.826	307.806	304.158	437.697	301.566	275.441	355.492
WBGene00000603	col-14	protein_coding	IV	7753408	7754656	1780.99	1914.28	2176.67	3087.25	2870.01	2973.52	2299.14	2757.45	3129.79	1803.62	1929.13	2342.07
WBGene00000606	col-17	protein_coding	II	4866436	4867576	6032.9	6379.69	7599.62	9454.01	10253.4	10782.5	7313.32	7537.22	8730.29	2864.4	2966.45	3004.26
WBGene00000608	col-19	protein_coding	X	421707	422691	4097.84	3889.38	4018.72	7087.38	6953.65	6340.44	1563.7	1270.98	1059.6	14174.6	13806.4	13477.3
WBGene00000609	col-20	protein_coding	II	4869670	4870791	5057.13	5090.29	5074.73	9904.2	9342.72	9230.59	1670.61	1312.93	1017.35	20821.6	20577	19608.7
WBGene00000610	col-33	protein_coding	IV	4263293	4265223	119.185	113.363	115.696	135.995	113.724	111.16	177.399	196.416	326.161	78.0411	69.6398	68.833
WBGene00000611	col-34	protein_coding	IV	4243545	4244610	672.475	701.379	774.707	640.115	673.662	694.748	714.297	717.013	900.744	306.384	346.12	386.859
WBGene00000612	col-35	protein_coding	I	7385907	7386935	76.5498	43.3177	46.5051	82.066	76.3947	53.8429	71.6647	119.184	174.065	27.9407	27.0244	24.3965
WBGene00000613	col-36	protein_coding	II	7167511	7168812	1691.85	1529.95	1506.31	1267.72	1031.33	871.908	2819.59	4651.05	7270.17	1290.09	980.155	691.816
WBGene00000614	col-37	protein_coding	V	12166706	12167753	409.88	404.606	435.56	584.623	581.641	481.981	654.381	952.521	1455.05	137.776	172.541	176.875
WBGene00000615	col-38	protein_coding	II	8568035	8569088	1135.65	1095.85	1155.82	2579.22	2396.88	2446.38	1174.83	1207.1	1515.89	1994.38	2279.41	2634.82
WBGene00000616	col-39	protein_coding	II	10704916	10706019	3671.48	4218.41	4782.09	4407.34	4654.87	4691.28	3035.76	3721.41	4731.86	1827.7	1933.29	2097.23
WBGene00000617	col-40	protein_coding	II	1104942	1106964	895.342	824.88	772.439	1065.3	1101.65	1022.15	1414.5	1945.09	3097.68	372.863	367.948	376.403
WBGene00000618	col-41	protein_coding	X	15175032	15176481	4343.96	4533.62	5352.63	6446.48	6934.56	7223.64	5228	5512.04	6217.33	1418.23	1340.83	1322.64
WBGene00000620	col-43	protein_coding	V	8049703	8050911	1859.48	1696.76	1678.72	1164.56	1017.44	800.697	3098.03	5239.34	7746.74	1222.64	1048.76	716.212
WBGene00000621	col-44	protein_coding	X	13591475	13592543	98.8364	76.4973	71.4591	113.329	127.614	102.475	146.854	196.416	302.501	51.064	48.8518	37.4661
WBGene00000622	col-45	protein_coding	I	115687	117498	127.906	162.211	162.201	166.477	129.35	91.1856	307.806	440.505	730.059	147.411	120.57	108.042
WBGene00000623	col-46	protein_coding	I	741878	747213	107.557	123.502	157.664	145.374	169.284	181.503	97.5109	108.696	148.716	62.6256	54.0488	40.9513
WBGene00000624	col-47	protein_coding	I	745888	748288	9.68984	20.2764	12.477	15.6316	22.5712	13.0265	9.39864	15.2556	18.5895	8.67124	11.4334	1.74261
WBGene00000625	col-48	protein_coding	I	3010684	3011665	1125.96	1198.15	1354.32	2011.01	2132.11	2058.19	1588.37	1758.21	2090.47	1127.26	1332.51	1319.15
WBGene00000626	col-49	protein_coding	I	3137185	3138447	531.972	484.79	475.26	1012.93	925.418	900.566	492.254	559.69	583.033	920.115	1110.08	1235.51
WBGene00000627	col-50	protein_coding	I	3651236	3652702	261.626	214.745	206.437	344.677	302.106	303.952	353.624	551.108	868.635	123.324	128.886	126.339
WBGene00000628	col-51	protein_coding	I	3653997	3655265	209.301	241.473	248.405	548.67	505.247	528.877	202.071	325.135	505.296	48.1735	62.364	108.042
WBGene00000629	col-52	protein_coding	I	4571192	4575038	5.81391	3.68662	5.67136	6.25265	6.07685	3.47374	5.87415	4.76737	8.44976	1.92694	2.0788	2.61391
WBGene00000630	col-53	protein_coding	I	5644729	5646370	26.1626	29.4929	36.2967	21.1027	29.5161	25.1846	24.6714	32.4181	28.7292	11.5617	16.6304	17.4261
WBGene00000631	col-54	protein_coding	I	5842709	5844050	259.688	314.284	408.338	494.741	485.28	534.956	345.4	383.297	512.055	105.018	87.3097	100.2
WBGene00000633	col-56	protein_coding	I	6232777	6234280	14.5348	13.8248	17.0141	8.59739	5.20873	6.07904	7.04898	3.8139	13.5196	5.78083	12.4728	3.48522
WBGene00000634	col-58	protein_coding	I	6311229	6312416	124.999	142.856	145.187	159.443	151.921	173.687	111.609	167.812	182.515	67.443	89.3885	96.7148
WBGene00000636	col-60	protein_coding	I	7105302	7106926	244.184	277.418	277.897	490.051	384.578	327.4	189.148	206.904	270.392	450.904	588.301	679.617
WBGene00000637	col-61	protein_coding	I	7202205	7203533	28.1005	25.8063	26.0882	40.6422	35.593	33.8689	24.6714	24.7903	35.489	18.3059	12.4728	13.9409
WBGene00000638	col-62	protein_coding	I	7403291	7404374	55.2321	79.2622	56.7136	145.374	138.031	93.7909	30.5456	20.023	21.9694	146.448	136.161	146.379
WBGene00000639	col-63	protein_coding	I	8243694	8244963	688.948	681.102	720.262	1679.62	1549.6	1532.79	656.73	755.152	860.185	1379.69	1463.48	1748.71
WBGene00000640	col-64	protein_coding	I	9893621	9895766	4.84492	9.21654	5.67136	2.34474	7.81309	5.21061	18.7973	14.3021	11.8297	5.78083	1.0394	3.48522
WBGene00000641	col-65	protein_coding	I	11489158	11490578	1598.82	1833.17	2131.3	1718.7	1720.62	1578.81	1539.03	1623.77	2004.28	626.256	686.004	744.094
WBGene00000642	col-66	pseudogene	I	11559446	11560565	1.93797	1.84331	0	0	0	0	3.52449	3.8139	1.68995	0.963471	0	0
WBGene00000644	col-68	protein_coding	II	104534	105829	53.2941	35.9445	39.6995	31.2632	56.4279	53.8429	37.5946	43.8598	52.3885	42.3927	36.379	37.4661
WBGene00000645	col-69	protein_coding	II	303881	305745	28.1005	42.3961	56.7136	46.1133	36.4611	39.0795	48.1681	61.9758	57.4584	14.4521	21.8274	22.6539
WBGene00000646	H17B01.2	protein_coding	II	1470565	1472260	21.3177	15.6681	13.6113	28.1369	39.0655	33.0005	14.098	17.1625	18.5895	42.3927	37.4184	59.2487
WBGene00000647	col-71	protein_coding	II	3500077	3502570	1731.58	1662.66	1733.17	3081.77	3142.6	3118.55	1682.36	1846.88	2161.45	2663.03	3150.42	3639.44
WBGene00000648	col-72	protein_coding	II	3520703	3524197	96.8984	99.5386	78.2647	123.49	120.669	100.738	96.3361	161.137	209.554	13.4886	35.3396	57.5061
WBGene00000649	col-73	protein_coding	II	4872098	4873129	4911.78	5265.41	5755.29	9392.26	9584.06	10090.3	5709.68	6059.33	7376.64	4210.37	4732.39	5206.04
WBGene00000650	col-74	protein_coding	II	5830374	5832022	1049.41	1215.66	1500.64	833.947	741.376	699.09	588.59	659.804	537.405	365.155	323.254	365.076
WBGene00000651	col-75	protein_coding	II	6426293	6427513	11.6278	14.7465	7.9399	14.85	6.94497	9.55278	21.147	17.1625	10.1397	11.5617	6.2364	6.09913
WBGene00000652	col-76	protein_coding	II	8204339	8207495	626.933	629.49	621.581	577.589	552.993	532.35	468.757	494.853	599.933	425.854	434.469	503.614
WBGene00000653	col-77	protein_coding	II	8358228	8359381	2400.17	2546.53	2698.43	4382.33	4313.7	4052.98	2342.61	2619.19	3153.45	2582.1	2849	3439.04
WBGene00000654	col-78	protein_coding	II	9152531	9154336	2.90695	0.921654	1.13427	1.56316	2.60436	0.868434	4.69932	6.67432	3.3799	1.92694	0	0
WBGene00000655	col-79	protein_coding	II	10703613	10704572	64.922	68.2024	90.7417	222.751	226.58	246.635	96.3361	86.7662	135.196	122.361	146.555	155.963
WBGene00000656	col-80	protein_coding	II	10707201	10708287	5945.69	5721.63	6062.68	8703.69	9039.75	8792.9	2269.77	2077.62	2097.23	16814.5	16411.1	15710.5
WBGene00000657	col-81	protein_coding	II	11012397	11013767	2178.28	2207.36	2445.49	4854.4	4634.9	4128.54	859.976	776.128	721.609	7028.52	7214.48	7166.48
WBGene00000658	col-83	protein_coding	II	11044074	11045972	3.87594	8.29489	5.67136	3.90791	6.07685	3.47374	4.69932	9.53474	8.44976	1.92694	4.1576	5.22783
WBGene00000659	col-84	protein_coding	II	11868534	11869682	781.001	648.844	665.817	589.312	466.181	434.217	1187.75	1999.44	3074.02	548.215	441.745	292.758
WBGene00000660	col-85	protein_coding	II	12493703	12495095	254.843	223.962	233.66	570.554	580.773	587.93	260.812	367.088	505.296	62.6256	89.3885	142.023
WBGene00000661	col-86	protein_coding	II	13096009	13098275	2.90695	4.60827	3.40281	3.12632	1.73624	4.34217	2.34966	0.953474	10.1397	2.89041	4.1576	2.61391
WBGene00000662	col-87	protein_coding	II	14089851	14094690	14.5348	7.37323	6.80563	8.59739	13.0218	9.55278	25.8463	26.6973	18.5895	8.67124	7.2758	9.58435
WBGene00000663	col-88	protein_coding	III	41063	41971	481.585	481.103	424.218	865.992	763.079	614.852	333.652	278.415	316.021	780.411	1087.21	1323.51
WBGene00000664	col-89	protein_coding	III	4748127	4749164	139.534	156.681	149.724	164.132	118.065	139.818	149.203	167.812	204.484	101.164	99.7825	108.042
WBGene00000665	col-90	protein_coding	III	7948838	7950068	2003.86	2304.13	2533.96	4122.06	4087.98	4475.04	2705.63	2801.31	3148.38	958.654	917.791	981.96
WBGene00000666	col-91	protein_coding	III	8262355	8263664	774.219	810.134	910.82	916.013	918.473	917.067	609.737	634.061	861.875	391.169	481.243	559.377
WBGene00000667	col-92	protein_coding	III	10982139	10983253	543.6	649.766	631.789	1007.46	1158.94	1149.81	590.94	722.734	885.535	748.617	739.014	813.798
WBGene00000668	col-93	protein_coding	III	10984552	10985609	3612.37	3672.79	4064.1	5272.55	5151.43	5240.13	1930.25	2277.85	2798.56	7145.1	7127.17	6913.8
WBGene00000669	col-94	protein_coding	III	10986808	10987873	18.4107	24.8847	34.0281	70.3423	50.3511	65.1326	19.9721	31.4647	50.6985	73.2238	45.7336	40.08
WBGene00000670	col-95	protein_coding	III	11703994	11705091	4296.48	3541.92	3101.1	1672.58	1753.61	1779.42	2286.22	2068.09	2038.08	2711.21	2804.3	2725.44
WBGene00000671	col-96	protein_coding	III	11705652	11706765	156.975	139.17	187.155	154.753	158.866	139.818	143.329	110.603	118.297	340.105	324.293	323.254
WBGene00000672	col-97	protein_coding	III	12992405	12993707	1944.75	2010.13	2164.19	3587.46	3528.91	3440.74	2773.78	2992	3447.5	2257.41	2708.68	2955.46
WBGene00000673	col-98	protein_coding	III	13019008	13020226	4460.24	4711.5	5197.23	5650.05	5751.31	5452.9	3493.95	4446.05	6080.45	6331.93	6183.39	5966.69
WBGene00000674	col-99	protein_coding	IV	137974	147919	574.608	626.725	723.665	621.357	625.048	644.378	476.981	492.946	557.684	337.215	374.184	307.57
WBGene00000675	col-101	protein_coding	IV	325435	327020	5545.5	4772.32	4256.92	4007.17	4100.14	4101.62	2556.43	2417.06	2489.3	8868.75	8766.31	8557.95
WBGene00000676	col-102	protein_coding	IV	604444	605931	759.684	690.319	678.294	499.43	521.741	448.112	1185.4	1924.11	2881.37	387.315	368.987	268.362
WBGene00000677	col-103	protein_coding	IV	762413	763678	6410.8	7170.47	8017.03	6283.13	6635.05	6901.45	4566.57	5784.73	7665.62	7311.78	7246.7	6961.72
WBGene00000678	col-104	protein_coding	IV	1353636	1355305	1488.36	1614.74	1674.18	2409.61	2432.48	2313.51	1611.87	1832.58	2257.78	1321.88	1533.12	1680.75
WBGene00000679	col-105	protein_coding	IV	1357736	1359225	21.3177	24.8847	15.8798	13.2869	17.3624	14.7634	25.8463	16.2091	23.6593	7.70777	3.1182	10.4557
WBGene00000680	col-106	protein_coding	IV	1459896	1460786	4749.96	4215.65	4081.11	5743.84	5601.99	5389.5	2384.91	2166.29	1938.37	11185.9	11099.8	10880.8
WBGene00000681	col-107	protein_coding	IV	1548721	1549714	8033.85	8948.34	10477.3	7542.26	8240.21	8680.87	7490.72	8438.25	10001.1	2976.16	3192	3517.46
WBGene00000682	col-108	protein_coding	IV	1768588	1769702	6.78289	11.9815	17.0141	25.0106	30.3843	59.0535	10.5735	15.2556	5.06985	5.78083	10.394	6.97043
WBGene00000683	col-109	protein_coding	IV	1817392	1820253	1426.35	1480.18	1602.73	2453.38	2580.93	2645.25	1912.62	1996.58	2504.51	1292.01	1495.7	1660.71
WBGene00000684	col-110	protein_coding	IV	4608201	4609668	79.4567	53.4559	69.1906	283.714	301.238	323.926	93.9864	110.603	174.065	148.375	163.186	164.676
WBGene00000685	col-111	protein_coding	IV	4655791	4657974	356.586	384.33	401.532	565.083	552.125	574.035	480.506	503.435	660.771	245.685	303.505	301.471
WBGene00000687	col-113	protein_coding	IV	7150663	7152509	265.502	252.533	310.79	293.093	303.843	272.688	632.059	635.014	689.5	239.904	273.362	351.136
WBGene00000688	col-114	protein_coding	IV	7245460	7246653	93.0225	67.2807	63.5192	47.6765	43.4061	34.7374	149.203	190.695	309.261	52.0274	65.4822	40.08
WBGene00000689	col-115	protein_coding	IV	7988685	7991428	238.37	244.238	292.642	246.98	249.151	244.03	234.966	316.554	349.82	122.361	144.477	139.409
WBGene00000690	col-116	protein_coding	IV	8355906	8357919	23.2556	22.1197	7.9399	7.03423	9.54934	11.2896	27.0211	35.2786	30.4191	16.379	14.5516	18.2974
WBGene00000691	col-117	protein_coding	IV	8822962	8824195	351.741	398.155	416.278	423.617	384.578	410.769	267.861	336.576	414.038	122.361	130.964	116.755
WBGene00000692	col-118	protein_coding	IV	8848218	8849673	518.407	530.873	579.613	708.113	728.354	646.115	380.645	389.971	471.497	473.064	533.213	453.078
WBGene00000693	col-119	protein_coding	IV	8978926	8979795	10095.8	8992.58	8531.99	13449.5	12853.4	12612.3	3639.63	3156	2730.96	27561.1	26842.5	24623.9
WBGene00000694	col-120	protein_coding	IV	9260610	9261787	279.068	265.436	293.776	600.254	464.445	394.269	196.197	206.904	248.423	579.046	684.965	789.402
WBGene00000695	col-121	protein_coding	IV	9394873	9396218	123.061	144.7	155.395	134.432	105.911	134.607	115.133	93.4405	99.7071	122.361	114.334	111.527
WBGene00000696	col-122	protein_coding	IV	9563379	9564441	9935.97	8813.78	8257.5	11746.4	11702.3	11361.7	4997.73	4221.03	3858.16	23702.3	23490.5	22897.9
WBGene00000697	col-123	protein_coding	IV	9821921	9823156	153.1	180.644	148.59	79.7213	67.7135	73.8169	274.91	468.156	713.16	137.776	106.019	98.4574
WBGene00000698	col-124	protein_coding	IV	10216451	10217617	6315.84	6286.6	6912.25	11061.7	10796	10227.6	2530.59	2085.25	1767.69	25711.2	25915.4	24877.5
WBGene00000699	col-125	protein_coding	IV	11225506	11226516	8152.07	8871.84	10138.1	14383.4	15836.3	16659.2	9601.89	10565.5	12887.6	5336.67	5866.38	6090.42
WBGene00000701	col-127	protein_coding	IV	11264908	11266190	0.968984	0.921654	0	2.34474	3.47249	1.73687	1.17483	1.90695	0	0	0	1.74261
WBGene00000702	col-128	protein_coding	IV	11550002	11551960	111.433	132.718	159.932	150.845	176.229	171.95	98.6858	129.673	165.615	46.2466	36.379	54.0209
WBGene00000703	col-129	protein_coding	IV	12108734	12110439	1986.42	2087.55	2333.2	4655.1	4476.04	4198.01	916.368	751.338	664.151	6885.93	7179.14	7156.02
WBGene00000704	col-130	protein_coding	IV	12427505	12428516	1223.83	1261.74	1418.97	1817.96	1876.88	1802	1059.7	1223.31	1580.1	817.987	997.825	1130.95
WBGene00000705	col-131	protein_coding	IV	13065729	13067300	106.588	125.345	120.233	138.34	113.724	130.265	121.008	136.347	147.026	70.3334	55.0882	50.5356
WBGene00000706	col-132	protein_coding	IV	13089643	13091067	7.75188	3.68662	1.13427	0.781581	0	1.73687	11.7483	3.8139	8.44976	3.85388	4.1576	3.48522
WBGene00000707	col-133	protein_coding	IV	14098325	14099356	987.395	929.027	1084.36	3187.29	3309.28	3277.47	760.115	838.104	839.906	2035.81	2312.67	2541.59
WBGene00000708	col-135	protein_coding	IV	15129655	15131797	78.4877	58.0642	48.7737	78.1581	92.889	106.817	37.5946	41.9529	37.1789	213.891	247.377	202.143
WBGene00000709	col-136	pseudogene	IV	16551492	16554348	0	0.921654	0	0.781581	0	0	4.69932	0.953474	0	0.963471	1.0394	0.871304
WBGene00000710	col-137	protein_coding	IV	16601480	16602776	50.3872	37.7878	31.7596	128.179	108.515	85.975	28.1959	24.7903	16.8995	114.653	115.373	168.162
WBGene00000711	col-138	protein_coding	IV	17182884	17183729	1471.89	1537.32	1536.94	2955.94	2774.52	2651.33	1437.99	1554.16	1867.4	2503.1	2909.28	3488.7
WBGene00000712	col-139	protein_coding	V	4652863	4653971	2401.14	2418.42	2752.88	5150.62	4779.88	4524.54	1011.53	873.383	824.696	7389.82	7619.85	7757.22
WBGene00000713	col-140	protein_coding	V	5835855	5836834	7428.23	6969.55	6750.05	10623.3	9971.24	9814.18	3540.94	3003.44	2580.56	22458.5	22198.5	21309.5
WBGene00000714	col-141	protein_coding	V	6829704	6830739	54.2631	56.2209	75.9962	65.6528	63.3729	93.7909	63.4409	56.255	104.777	46.2466	49.8912	59.2487
WBGene00000715	col-142	protein_coding	V	6831177	6832256	689.917	785.249	904.014	1829.68	1939.38	1943.56	484.03	509.155	572.894	3110.08	3085.98	3005.13
WBGene00000716	col-143	protein_coding	V	6835635	6836704	6101.7	5138.22	4579.05	4512.07	4528.12	4455.07	2669.22	2316.94	2217.22	9455.5	9394.1	8869.01
WBGene00000717	col-144	protein_coding	V	9159586	9160642	1930.22	2202.75	2524.89	3690.63	4246.85	4515.86	1900.88	2330.29	2864.47	1229.39	1414.62	1404.54
WBGene00000718	col-145	protein_coding	V	9161992	9163005	506.779	486.633	543.316	2299.41	2633.88	3004.78	559.219	641.688	709.78	985.631	1113.2	1201.53
WBGene00000719	col-146	protein_coding	V	9629943	9631012	573.639	603.683	787.184	923.829	976.637	990.884	617.961	680.781	942.993	491.37	407.445	495.772
WBGene00000720	col-147	protein_coding	V	9632029	9633338	3743.19	4294.91	5053.18	3921.19	3827.55	3748.16	2395.48	3492.58	4912.69	1306.47	1199.47	1286.05
WBGene00000721	col-148	protein_coding	V	10241753	10242790	0.968984	0	0	0	3.47249	0	4.69932	5.72085	3.3799	0	0	0.871304
WBGene00000722	col-149	protein_coding	V	10291701	10292869	3249	3767.72	4152.57	4705.9	4817.21	4841.52	2268.6	2810.84	3707.75	1860.46	1681.75	1552.66
WBGene00000723	col-150	protein_coding	V	10293563	10294649	265.502	239.63	238.197	239.945	267.381	248.372	239.665	257.438	282.222	172.461	198.526	230.896
WBGene00000724	col-151	protein_coding	V	10393531	10395223	1.93797	2.76496	2.26854	6.25265	4.34061	3.47374	3.52449	2.86042	0	1.92694	5.197	3.48522
WBGene00000725	col-152	protein_coding	V	10560921	10562252	5.81391	9.21654	6.80563	25.0106	13.0218	12.1581	9.39864	13.3486	11.8297	25.0502	25.985	27.8817
WBGene00000726	col-153	protein_coding	V	10949811	10951821	88.1776	98.617	110.024	171.948	185.778	198.871	74.0143	90.5801	76.0478	87.6759	93.5461	98.4574
WBGene00000727	col-154	protein_coding	V	11385360	11386529	696.7	680.181	826.884	1656.17	1949.8	1881.9	682.577	756.105	976.792	671.539	720.305	763.262
WBGene00000728	col-155	protein_coding	V	11388852	11389876	443.795	488.477	539.913	1249.75	1385.52	1400.78	432.338	475.784	510.365	651.306	735.896	864.334
WBGene00000729	col-156	protein_coding	V	11449219	11450357	456.392	476.495	533.108	1278.67	1300.45	1459.84	575.667	637.874	809.487	349.74	364.83	449.593
WBGene00000730	col-157	protein_coding	V	11484042	11485039	535.848	580.642	558.062	2296.29	2651.24	2692.15	713.122	720.827	883.845	824.731	895.963	1004.61
WBGene00000731	col-158	protein_coding	V	11829582	11831219	1350.76	1270.04	1245.43	895.692	807.353	596.614	2295.62	3795.78	5644.44	1007.79	764.999	521.04
WBGene00000732	col-159	protein_coding	V	13198231	13202177	2837.19	3035.93	3351.77	5109.98	5739.15	5491.11	2172.26	2460.92	2938.83	4903.1	5277.04	5224.34
WBGene00000733	col-160	protein_coding	V	13200982	13202189	8367.18	8535.44	9692.35	10518.5	11287.3	11583.2	4848.53	5855.29	7533.8	11898.9	11634	11299.9
WBGene00000734	col-161	protein_coding	V	13317029	13318011	1374.99	1492.16	1728.63	3096.62	3043.63	3155.89	1356.93	1490.28	1803.18	1567.57	1827.27	2164.32
WBGene00000735	col-162	protein_coding	V	13441961	13443419	857.551	910.594	1100.24	2058.69	2060.05	2077.3	834.13	1050.73	1329.99	1024.17	1235.85	1414.13
WBGene00000736	col-163	protein_coding	V	20600095	20602540	62.015	59.9075	52.1765	28.1369	16.4943	13.0265	93.9864	148.742	251.803	47.2101	30.1426	33.1096
WBGene00000737	col-164	protein_coding	X	2093469	2094846	44.5733	46.0827	46.5051	42.2054	35.593	34.7374	85.7626	162.091	250.113	62.6256	43.6548	24.3965
WBGene00000738	col-165	protein_coding	X	4353618	4354852	972.86	1277.41	1463.21	1002.77	946.253	860.618	606.213	581.619	635.422	488.48	445.903	379.017
WBGene00000739	col-166	protein_coding	X	6280016	6280921	10798.4	11976.9	13886.9	11305.6	13542.7	14753.8	7536.54	9366.93	12150.8	3438.63	3550.59	3585.42
WBGene00000740	col-167	protein_coding	X	6323488	6324393	2436.03	2841.46	3324.55	3420.98	3811.92	4165.88	2158.16	2522.89	3356.24	1225.54	1240	1235.51
WBGene00000741	col-168	protein_coding	X	6326388	6327293	255.812	326.265	335.744	595.565	649.355	686.063	242.015	314.647	376.859	217.744	225.55	240.48
WBGene00000742	col-169	protein_coding	X	6329160	6330062	889.528	1003.68	1176.24	1365.42	1751.87	1883.63	867.025	1142.26	1421.25	487.516	432.391	451.336
WBGene00000743	col-170	protein_coding	X	6331709	6332611	277.13	288.478	335.744	758.134	813.43	891.882	311.33	339.437	503.606	369.973	364.83	382.503
WBGene00000745	col-172	protein_coding	X	6672819	6674423	173.448	203.686	174.678	193.832	169.284	197.135	162.127	235.508	278.842	82.8585	98.7431	82.7739
WBGene00000746	col-173	protein_coding	X	6875169	6877536	200.58	252.533	215.512	372.814	387.182	369.953	263.162	349.925	441.077	160.9	182.935	197.786
WBGene00000747	col-174	protein_coding	X	7546809	7548365	109.495	112.442	120.233	122.708	114.592	99.87	98.6858	133.486	136.886	60.6987	95.6249	79.2887
WBGene00000748	col-175	protein_coding	X	9233638	9234618	615.305	559.444	699.846	1365.42	1267.46	1219.28	648.506	707.478	853.426	1103.17	1252.48	1504.74
WBGene00000749	col-176	protein_coding	X	10077597	10078728	1624.99	1881.1	2200.49	3035.66	3411.72	3562.32	2037.16	3320	5103.65	743.8	680.807	652.607
WBGene00000750	col-177	protein_coding	X	10999663	11001850	42.6353	48.8477	46.5051	29.7001	30.3843	38.2111	28.1959	36.232	57.4584	17.3425	20.788	27.8817
WBGene00000751	col-178	protein_coding	X	11199455	11200467	3271.29	3025.79	2988.81	5097.47	4904.89	4860.63	1322.86	1167.05	1008.9	10538.4	10378.4	9920.67
WBGene00000752	col-179	protein_coding	X	11201465	11202485	466.082	444.237	457.111	923.829	887.22	855.408	217.344	193.555	136.886	2363.39	2279.41	2137.31
WBGene00000753	col-180	protein_coding	X	11711378	11712280	1223.83	1315.2	1434.85	3372.52	3672.15	3945.3	1340.48	1480.75	1889.37	1127.26	1204.67	1315.67
WBGene00000754	col-181	protein_coding	X	12104930	12106102	7441.8	6837.75	6221.48	9658	9547.6	9089.03	3799.4	3323.81	3173.73	19493.9	19227.9	18579.7
WBGene00000755	col-182	pseudogene	X	12636153	12637056	122.092	144.7	155.395	225.877	223.975	229.267	112.784	136.347	216.314	104.055	118.492	121.111
WBGene00000756	col-183	protein_coding	X	13466643	13467764	200.58	180.644	187.155	403.296	377.633	412.506	210.295	322.274	441.077	41.4293	67.561	83.6452
WBGene00000757	col-184	protein_coding	X	13469455	13470409	3495.13	3203.67	3186.17	4458.14	4510.76	4189.33	1976.07	1760.11	1723.75	9250.28	9092.68	9054.59
WBGene00000758	col-185	protein_coding	X	13510035	13511097	75.5808	70.9674	90.7417	150.064	145.844	135.476	118.658	130.626	194.344	36.6119	42.6154	43.5652
WBGene00000759	col-186	protein_coding	X	15951494	15954789	93.9915	86.6355	106.622	92.2266	72.0541	90.3172	58.7415	80.0919	76.0478	67.443	53.0094	52.2783
WBGene00000760	col-187	protein_coding	X	16072895	16074923	7.75188	10.1382	14.7455	5.47107	6.94497	6.94748	16.4476	10.4882	11.8297	0.963471	5.197	4.35652
WBGene00000761	coq-1	protein_coding	I	5412841	5415629	643.406	650.688	595.493	651.839	712.728	687.8	541.597	593.061	625.282	740.909	676.65	664.805
WBGene00000762	coq-2	protein_coding	III	6935967	6939457	261.626	229.492	269.957	258.703	238.733	255.32	278.435	310.833	280.532	319.872	313.899	284.916
WBGene00000763	coq-3	protein_coding	IV	14793104	14796324	279.068	262.671	298.313	281.369	286.48	290.926	284.309	256.485	253.493	342.032	336.766	333.71
WBGene00000764	coq-4	protein_coding	I	3869214	3870114	115.309	107.834	115.696	136.777	118.933	121.581	97.5109	131.579	128.436	130.069	160.068	138.537
WBGene00000765	coq-5	protein_coding	III	7857315	7858457	452.516	400.919	362.967	518.97	446.215	492.402	398.268	368.995	346.44	622.402	654.822	644.765
WBGene00000766	coq-6	protein_coding	V	9336762	9338858	411.818	394.468	382.25	437.685	349.853	389.059	413.54	425.25	361.65	469.21	459.415	462.663
WBGene00000767	coq-8	protein_coding	III	4863427	4866948	841.079	810.134	832.555	1142.67	1093.83	1139.39	734.269	785.663	746.959	1427.86	1325.24	1432.42
WBGene00000768	cor-1	protein_coding	III	10249111	10254709	488.368	575.112	592.09	604.162	576.433	555.798	420.589	491.993	645.562	354.557	349.239	392.087
WBGene00000770	cpb-1	protein_coding	III	9322310	9324913	536.817	489.398	395.861	483.017	516.532	522.798	585.066	560.643	422.488	1282.38	1177.64	1135.31
WBGene00000771	cpb-2	protein_coding	II	6192784	6195170	26.1626	30.4146	27.2225	24.229	28.648	25.1846	35.2449	20.9764	10.1397	54.9178	54.0488	54.8922
WBGene00000772	cpb-3	protein_coding	I	5788634	5791752	1243.21	967.737	808.736	1318.53	1399.41	1410.34	1186.58	940.126	848.356	2607.15	2605.78	2660.96
WBGene00000773	cpf-1	protein_coding	II	8600449	8602440	584.298	471.887	431.023	492.396	546.917	529.745	495.779	472.923	393.759	877.722	917.791	813.798
WBGene00000774	cpf-2	protein_coding	III	13266932	13268883	590.112	528.108	539.913	526.004	544.312	537.561	574.492	505.341	454.597	780.411	841.915	788.53
WBGene00000775	cpin-1	protein_coding	IV	9450675	9453409	110.464	140.091	133.844	164.914	142.372	125.923	125.707	131.579	133.506	80.9316	107.058	82.7739
WBGene00000776	cpl-1	protein_coding	V	16592572	16595346	9107.48	8199.96	7532.7	10928.9	11504.3	11331.3	7544.76	7583.94	7866.72	15406.9	15682.5	15748
WBGene00000777	cpn-1	protein_coding	I	8636123	8637943	1212.2	1069.12	981.145	1216.14	1256.17	1306.13	1184.23	1104.12	1012.28	1956.81	1878.2	1924.71
WBGene00000778	cpn-2	protein_coding	II	337782	339250	126.937	146.543	121.367	157.879	164.075	156.318	132.756	123.952	130.126	83.822	109.137	120.24
WBGene00000779	cpn-3	protein_coding	I	3987940	3988699	3227.69	3217.49	3502.63	4093.92	4272.03	4223.2	2933.55	3038.72	3897.03	3815.35	4016.24	4064.63
WBGene00000780	cpn-4	protein_coding	I	10924240	10925750	498.058	526.264	551.256	468.949	530.422	585.325	531.023	556.829	660.771	388.279	361.711	350.264
WBGene00000781	cpr-1	protein_coding	V	11975551	11976756	4028.07	4089.38	4154.84	5281.93	5898.02	6104.23	4083.71	5226.95	6496.17	4187.24	4505.8	4802.63
WBGene00000782	cpr-2	protein_coding	V	16532936	16534100	0.968984	8.29489	7.9399	1.56316	0	0	11.7483	20.023	16.8995	6.7443	9.35461	3.48522
WBGene00000783	cpr-3	protein_coding	V	15296834	15298700	406.004	396.311	353.893	206.337	179.701	204.082	420.589	420.482	410.658	79.9681	109.137	120.24
WBGene00000784	cpr-4	protein_coding	V	6614674	6615851	3129.82	3178.78	3257.63	3887.59	4144.41	4391.67	4321.03	5325.15	7601.4	2581.14	2551.73	2767.26
WBGene00000785	cpr-5	protein_coding	V	1132598	1134036	740.304	874.65	851.838	2534.67	2708.54	2779.86	831.78	1116.52	1448.29	2186.12	2201.45	2411.77
WBGene00000786	cpr-6	protein_coding	X	6607207	6609045	8526.09	7360.33	6378.01	7481.3	7288.75	7220.16	6292.39	6458.84	6599.26	9093.24	9142.57	9053.72
WBGene00000787	cps-6	protein_coding	I	4446586	4448461	394.377	410.136	438.963	387.664	382.842	382.111	529.849	508.202	506.985	421.037	494.755	460.049
WBGene00000788	cpz-1	protein_coding	I	2686640	2689429	3959.27	3462.65	3157.81	4415.93	4365.78	4380.38	3184.97	3333.35	3631.71	6498.61	6422.46	6242.02
WBGene00000789	cpz-2	protein_coding	V	13381189	13383077	1596.89	1744.69	1820.51	2095.42	1993.21	2001.74	1603.64	1877.39	2137.79	1132.08	1109.04	1215.47
WBGene00000792	crb-1	protein_coding	X	17402532	17414014	510.655	608.292	620.447	452.536	470.522	508.034	478.156	431.924	429.248	314.092	318.057	295.372
WBGene00000793	crh-1	protein_coding	III	11657767	11693981	1594.95	1613.82	1679.86	1184.88	1293.5	1267.91	1541.38	1521.75	1566.59	1216.86	1299.25	1316.54
WBGene00000794	crn-1	protein_coding	I	3481997	3484500	740.304	691.24	587.553	762.042	698.838	734.695	781.262	699.85	618.522	1289.12	1251.44	1218.08
WBGene00000795	crn-2	protein_coding	V	5594615	5595842	182.169	181.566	155.395	181.327	172.756	167.608	246.714	258.392	209.554	202.329	194.368	227.41
WBGene00000796	crn-3	protein_coding	II	10588042	10592652	1167.63	1112.44	1088.9	1111.41	1144.18	1154.15	1107.87	977.311	910.884	1683.18	1664.08	1680.75
WBGene00000797	crn-4	protein_coding	X	2255848	2258101	83.3327	72.8107	58.9821	101.606	98.9659	81.6328	102.21	104.882	74.3579	114.653	137.201	143.765
WBGene00000798	crn-5	protein_coding	II	10592752	10593591	172.479	166.819	147.455	203.993	183.174	182.371	199.721	177.346	158.855	271.699	243.22	311.927
WBGene00000799	crn-6	protein_coding	III	9367271	9370381	115.309	120.737	130.441	114.111	132.823	127.66	85.7626	102.975	113.227	121.397	119.531	110.656
WBGene00000800	cars-1	protein_coding	I	2623099	2628112	2062.97	2069.11	1973.63	2340.84	2348.27	2320.46	2060.65	2007.06	1911.34	2872.11	2880.18	2792.53
WBGene00000801	cars-2	pseudogene	I	2629685	2632320	125.968	136.405	139.515	124.271	110.251	129.397	118.658	104.882	94.6373	126.215	142.398	124.597
WBGene00000802	crt-1	protein_coding	V	6098992	6100542	19957.2	20753.8	22101.3	22386.8	22942.7	22495.9	16889.4	17913.9	19966.8	16323.1	16294.7	16427.6
WBGene00000803	csb-1	protein_coding	X	15861294	15865918	307.168	255.298	242.734	256.359	259.568	266.609	286.659	254.578	184.205	339.142	322.214	339.809
WBGene00000804	csc-1	protein_coding	II	13596955	13597947	623.057	488.477	426.486	558.049	537.367	528.008	487.555	437.645	400.519	1024.17	992.628	1042.08
WBGene00000812	csk-1	protein_coding	I	71425	81156	1056.19	1117.97	1043.53	959.782	996.604	1006.52	1160.73	1050.73	988.622	1259.26	1285.74	1227.67
WBGene00000813	csn-1	protein_coding	V	17861368	17870651	718.017	682.024	629.521	753.444	716.2	781.591	674.353	733.222	703.02	1073.31	1027.97	1013.33
WBGene00000814	csn-2	protein_coding	I	6022660	6026877	794.567	722.577	711.188	780.8	742.244	772.038	850.577	866.708	831.456	1092.58	1006.14	1093.49
WBGene00000815	csn-3	protein_coding	IV	194742	202586	639.53	610.135	559.196	672.941	654.564	693.879	689.626	696.036	677.671	949.982	961.446	1002.87
WBGene00000816	csn-4	protein_coding	IV	1077463	1087013	609.491	620.273	571.673	604.162	601.608	627.01	720.171	650.27	574.584	912.407	865.821	872.176
WBGene00000817	csn-5	protein_coding	IV	5649533	5651079	429.26	432.256	411.741	594.783	592.059	561.877	441.736	423.343	419.108	791.01	749.408	782.431
WBGene00000818	csn-6	protein_coding	IV	13300824	13303711	638.561	643.314	602.298	636.989	667.586	668.694	594.464	570.178	586.413	923.969	863.742	920.969
WBGene00000819	csp-1	protein_coding	II	13601204	13605057	35.8524	38.7095	28.3568	18.7579	16.4943	11.2896	64.6157	63.8828	43.9387	27.9407	22.8668	27.0104
WBGene00000820	csp-2	protein_coding	IV	6307739	6315719	25.1936	31.3362	36.2967	35.9527	32.1205	16.5003	19.9721	16.2091	30.4191	22.1598	39.4972	29.6243
WBGene00000821	csp-3	protein_coding	I	11888501	11890558	3.87594	1.84331	2.26854	3.90791	3.47249	2.6053	3.52449	2.86042	1.68995	4.81735	0	3.48522
WBGene00000822	csq-1	protein_coding	X	14684877	14688322	2383.7	2518.88	2709.77	3094.28	3130.45	3073.39	1872.68	2404.66	2702.23	2053.16	2053.86	2009.23
WBGene00000829	ctb-1	protein_coding	MtDNA	4504	5621	14927.2	15797.1	16132.7	18700.1	17651.5	17141.2	12206.5	14113.3	14700.9	15547.5	15264.6	15661.7
WBGene00000830	ctl-1	protein_coding	II	14303568	14306260	67.8289	54.3776	48.7737	60.9633	71.186	70.3432	52.8674	75.3245	94.6373	50.1005	41.576	51.4069
WBGene00000831	ctl-2	protein_coding	II	14299556	14302027	875.962	911.516	921.029	1074.67	1176.3	1139.39	831.78	1013.54	1198.18	909.517	911.554	825.996
WBGene00000832	ctn-1	protein_coding	I	2606741	2617360	1018.4	1068.2	1246.56	906.634	842.946	919.672	1113.74	1162.29	1242.11	528.946	521.779	521.911
WBGene00000833	cts-1	protein_coding	III	10214771	10216635	7578.43	8080.14	7938.77	9254.7	9788.94	9795.07	6629.57	7020.43	8121.91	9000.75	9051.1	9187.03
WBGene00000834	cua-1	protein_coding	III	13439730	13455307	1489.33	1389.85	1355.45	1511.58	1519.21	1451.15	1497.91	1413.05	1390.83	1863.35	1817.91	1866.33
WBGene00000835	cuc-1	protein_coding	III	7860466	7860985	284.881	303.224	343.684	411.112	391.523	406.427	327.778	317.507	307.571	422	398.09	366.819
WBGene00000836	cul-1	protein_coding	III	10471237	10475129	1431.19	1367.73	1211.4	1461.56	1461.92	1380.81	1367.5	1313.89	1235.35	2013.65	1985.26	2058.89
WBGene00000837	cul-2	protein_coding	III	13687269	13692683	2430.21	2295.84	2262.87	2272.84	2438.55	2503.7	2346.14	2283.57	2060.05	3385.64	3395.72	3358.88
WBGene00000838	cul-3	protein_coding	V	177417	185172	2365.29	2199.07	1966.83	2245.48	2332.64	2401.22	2280.35	2126.25	1926.54	3490.66	3347.91	3377.18
WBGene00000839	cul-4	protein_coding	II	7302101	7305758	887.59	823.959	776.976	747.192	764.815	841.513	847.053	819.988	762.168	1134.97	1166.21	1133.57
WBGene00000840	cul-5	protein_coding	V	10179535	10183154	868.21	852.53	758.828	843.326	892.429	906.646	886.997	855.267	758.788	1156.17	1076.82	1067.35
WBGene00000841	cul-6	protein_coding	IV	12586485	12590451	92.0535	86.6355	73.7277	78.9397	77.2628	59.0535	128.057	133.486	125.056	62.6256	69.6398	41.8226
WBGene00000843	cup-2	protein_coding	I	10398990	10400177	869.179	854.373	748.619	970.724	963.615	913.593	801.234	873.383	795.967	1253.48	1263.91	1284.3
WBGene00000845	cup-4	protein_coding	III	7866489	7868737	71.7049	84.7922	86.2046	63.3081	65.1091	72.0801	66.9653	80.0919	108.157	38.5388	46.773	39.2087
WBGene00000846	cup-5	protein_coding	III	7584181	7591581	711.235	649.766	628.386	657.31	707.519	680.853	760.115	669.339	576.274	1033.8	1066.43	1043.82
WBGene00000851	cut-1	protein_coding	II	11269122	11271660	724.8	622.116	606.835	540.073	489.621	396.006	1085.54	1861.18	2577.18	398.877	353.396	291.016
WBGene00000853	cut-6	protein_coding	III	10911460	10916665	173.448	213.824	188.289	146.156	197.064	142.423	191.497	299.391	351.51	114.653	108.098	75.8035
WBGene00000854	cux-7	protein_coding	III	7518628	7520845	521.314	530.873	528.571	512.717	524.345	518.455	484.03	417.622	419.108	760.179	721.344	723.182
WBGene00000857	cwn-1	protein_coding	II	130983	133598	255.812	276.496	280.165	263.393	239.602	234.477	243.19	296.531	277.152	127.178	125.767	148.122
WBGene00000858	cwn-2	protein_coding	IV	10067816	10070251	155.038	178.801	197.363	121.927	128.482	122.449	106.91	143.021	138.576	79.0046	69.6398	74.0609
WBGene00000859	cwp-1	protein_coding	V	4840617	4841279	1.93797	0	0	0	0	0	3.52449	4.76737	5.06985	0	1.0394	0.871304
WBGene00000860	cwp-2	protein_coding	V	4841935	4842644	1.93797	0.921654	1.13427	0.781581	0	0	2.34966	4.76737	6.75981	0.963471	0	0
WBGene00000862	cwp-4	protein_coding	V	5053635	5056474	25.1936	37.7878	36.2967	25.7922	24.3074	18.2371	27.0211	32.4181	43.9387	9.63471	12.4728	13.0696
WBGene00000863	cya-1	protein_coding	III	9106699	9109272	768.405	697.692	693.04	746.41	737.903	817.197	877.598	806.639	701.33	1375.84	1340.83	1357.49
WBGene00000864	cya-2	protein_coding	II	2022673	2023614	9.68984	10.1382	11.3427	6.25265	6.07685	4.34217	17.6225	14.3021	32.1091	5.78083	10.394	13.0696
WBGene00000865	cyb-1	protein_coding	IV	10735216	10737177	2110.45	1898.61	1617.47	2134.5	2245.83	2223.19	2006.61	1742.95	1500.68	3844.25	3972.59	3859.01
WBGene00000866	cyb-2.1	protein_coding	IV	10985985	10987426	806.195	681.102	583.016	719.055	759.606	694.748	841.179	697.943	601.623	1365.24	1341.87	1451.59
WBGene00000867	cyb-2.2	protein_coding	I	4114861	4116370	1249.99	1011.98	857.509	1194.26	1250.96	1275.73	1195.98	1091.73	926.093	2312.33	2278.37	2193.07
WBGene00000868	cyb-3	protein_coding	V	15395696	15397353	3926.33	3320.72	2891.26	3660.93	4055	3898.4	3698.37	3024.42	2681.95	6630.61	6690.62	6553.95
WBGene00000869	cyc-1	protein_coding	I	8022674	8024422	3511.6	3648.83	3587.7	4489.4	4522.05	4333.49	3128.57	3320	3543.83	4328.88	4323.91	4380.92
WBGene00000870	cyd-1	protein_coding	II	12980591	12993117	336.238	384.33	406.069	293.093	314.26	295.268	242.015	265.066	267.012	218.708	247.377	216.955
WBGene00000871	cye-1	protein_coding	I	6780799	6784397	1215.11	951.147	791.722	981.666	1035.67	1087.28	1200.68	1005.92	831.456	2124.45	2018.52	1937.78
WBGene00000872	cyk-1	protein_coding	III	7023642	7029205	1146.31	1097.69	1033.32	1030.91	1039.14	997.831	1114.91	1051.68	1017.35	1393.18	1384.48	1370.56
WBGene00000874	cyk-3	protein_coding	III	6020159	6024985	1371.11	1230.41	1180.78	1175.5	1151.13	1238.39	1382.78	1260.49	1164.38	1588.76	1448.92	1559.63
WBGene00000875	cyk-4	protein_coding	III	13768648	13771224	1938.94	1709.67	1455.27	1620.22	1805.69	1817.63	2175.79	1703.86	1482.09	3290.25	3328.16	3335.35
WBGene00000876	cyl-1	protein_coding	V	11991011	11993723	937.977	937.322	953.922	769.858	843.814	790.275	988.033	937.265	795.967	1058.85	1092.41	1065.61
WBGene00000877	cyn-1	protein_coding	V	14356076	14356822	729.645	754.835	728.202	1136.42	1159.81	1112.46	573.317	601.642	665.841	1213.01	1135.03	1217.21
WBGene00000878	cyn-2	protein_coding	III	13692668	13693811	81.3947	69.124	68.0563	110.203	103.306	83.3697	70.4898	47.6737	50.6985	173.425	173.58	160.32
WBGene00000879	cyn-3	protein_coding	V	15189927	15190926	1543.59	1634.09	1659.44	2194.68	2320.49	2248.38	1472.06	1613.28	1889.37	2195.75	2327.22	2296.76
WBGene00000880	cyn-4	protein_coding	II	10870779	10872611	628.871	598.153	595.493	592.439	615.498	585.325	720.171	655.99	613.452	873.868	853.348	889.602
WBGene00000881	cyn-5	protein_coding	I	15040474	15041274	4714.11	4900.43	5016.88	6162.77	6221.83	6145.04	4245.84	4224.85	4907.62	4867.46	4945.47	5034.4
WBGene00000882	cyn-6	protein_coding	III	773414	774159	639.53	662.669	769.036	1039.5	1126.82	1165.44	614.436	828.569	1010.59	537.617	526.976	527.139
WBGene00000883	cyn-7	protein_coding	V	15186582	15187378	8559.04	8138.2	7719.85	11092.2	11445.3	11095.1	8693.75	8286.65	9027.72	13860.5	14134.8	14223.2
WBGene00000884	cyn-8	protein_coding	X	8911293	8914261	285.85	352.993	290.374	322.793	326.414	310.031	276.085	265.066	231.523	315.055	333.648	341.551
WBGene00000885	cyn-9	protein_coding	III	3697821	3699640	254.843	215.667	207.572	216.498	233.525	221.451	359.498	297.484	245.043	455.722	424.075	473.118
WBGene00000886	cyn-10	protein_coding	II	6912540	6913365	219.959	195.391	178.081	225.877	216.162	217.109	296.057	268.88	256.873	380.571	331.569	327.61
WBGene00000887	cyn-11	protein_coding	II	8715131	8716281	261.626	257.141	241.6	307.161	273.458	320.452	276.085	233.601	265.322	437.416	419.918	441.751
WBGene00000888	cyn-12	protein_coding	IV	7132132	7133217	253.874	217.51	230.257	271.99	284.744	264.872	326.603	291.763	253.493	411.402	388.736	435.652
WBGene00000889	cyn-13	protein_coding	IV	17111081	17116657	651.158	688.476	594.358	659.655	612.026	564.482	720.171	623.572	594.863	887.357	943.776	876.532
WBGene00000890	sig-7	protein_coding	I	8646451	8651671	390.501	367.74	299.448	363.435	338.567	389.059	482.855	446.226	370.099	551.105	559.198	524.525
WBGene00000891	cyn-15	protein_coding	I	13566251	13572047	642.437	637.785	627.252	707.331	641.542	691.274	639.108	541.573	569.514	954.8	941.697	892.216
WBGene00000892	cyn-16	protein_coding	II	12028128	12036742	565.887	476.495	546.719	416.583	364.611	445.507	550.996	528.225	557.684	613.731	610.128	629.953
WBGene00000893	cyn-17	protein_coding	V	5799673	5805666	332.362	389.86	474.126	289.967	308.183	366.479	284.309	254.578	218.004	111.763	130.964	155.963
WBGene00000894	dab-1	protein_coding	II	8222386	8229153	2469.94	2344.69	2167.59	2887.16	2899.53	2876.25	2531.76	2457.1	2220.6	4300.93	4298.96	4242.38
WBGene00000895	dac-1	protein_coding	III	816145	821730	83.3327	91.2437	85.0704	61.7449	72.0541	64.2641	76.364	113.463	79.4277	36.6119	37.4184	55.7635
WBGene00000896	dad-1	protein_coding	I	6553481	6554290	693.793	650.688	670.355	960.563	908.055	976.12	630.884	678.874	665.841	1044.4	1038.36	1007.23
WBGene00000897	daf-1	protein_coding	IV	132416	138081	672.475	713.36	742.948	601.818	612.894	592.272	592.115	609.27	626.972	552.069	535.291	565.476
WBGene00000898	daf-2	protein_coding	III	2994514	3040846	4624.96	4563.11	4413.45	3627.32	3783.27	3934.01	4538.37	4421.26	4223.19	4278.77	4166.96	4215.37
WBGene00000899	daf-3	protein_coding	X	817922	825475	718.986	714.282	767.902	507.246	572.092	548.851	552.17	600.689	598.243	447.051	431.351	460.92
WBGene00000900	daf-4	protein_coding	III	5625135	5632323	1098.83	1172.34	1281.73	1010.58	1009.63	1047.33	822.381	935.358	1030.87	722.603	691.201	726.668
WBGene00000901	daf-5	protein_coding	II	14033216	14052304	1018.4	1124.42	1180.78	665.907	740.508	712.116	916.368	790.43	856.805	627.22	634.034	612.527
WBGene00000902	daf-6	protein_coding	X	14888488	14894326	169.572	174.193	207.572	231.348	242.206	237.951	212.644	226.927	260.253	107.909	110.176	111.527
WBGene00000903	daf-7	protein_coding	III	811844	813773	194.766	211.059	247.271	135.214	123.273	111.16	212.644	189.741	190.965	71.2969	63.4034	76.6748
WBGene00000904	daf-8	protein_coding	I	8584424	8587507	279.068	293.086	305.119	239.164	228.316	225.793	285.484	267.926	238.283	183.059	213.077	188.202
WBGene00000905	daf-9	protein_coding	X	6196927	6200823	25.1936	35.9445	37.431	100.824	103.306	119.844	39.9442	42.9064	40.5588	37.5754	28.0638	38.3374
WBGene00000906	daf-10	protein_coding	IV	9136933	9146211	75.5808	82.9489	111.159	57.0554	46.0104	62.5273	61.0912	73.4175	70.978	33.7215	32.2214	34.8522
WBGene00000907	daf-11	protein_coding	V	11718102	11726071	73.6428	101.382	102.084	74.2502	78.1309	57.3167	54.0422	67.6967	89.5674	36.6119	17.6698	22.6539
WBGene00000908	daf-12	protein_coding	X	10635908	10666875	1500.96	1640.54	1674.18	1492.04	1566.09	1678.68	1221.82	1455.96	1688.26	716.822	674.571	672.647
WBGene00000910	daf-14	protein_coding	IV	10250627	10255852	214.146	236.865	246.137	210.245	217.899	189.319	247.889	252.671	277.152	149.338	171.501	150.736
WBGene00000911	daf-15	protein_coding	IV	9386208	9394979	3010.63	2678.33	2672.34	2593.29	2681.63	2706.04	2765.55	2606.8	2389.59	3672.75	3655.57	3469.53
WBGene00000912	daf-16	protein_coding	I	10750498	10776703	2552.31	2609.2	2586.14	2357.25	2351.74	2571.43	2247.45	2377.01	2367.62	2518.51	2410.37	2376.92
WBGene00000913	daf-18	protein_coding	IV	420011	425177	4202.49	3785.23	3299.6	3732.05	3913.49	4071.22	4968.36	4223.89	3388.35	6950.48	6965.02	7178.68
WBGene00000914	daf-19	protein_coding	II	10157520	10169346	707.359	774.189	887	591.657	613.762	594.009	566.268	616.898	576.274	440.306	455.257	512.327
WBGene00000915	hsp-90	protein_coding	V	14684918	14688545	24527.9	23398	22593.6	28674.7	28969.2	28754.7	24328.4	23891.2	23975.3	34469.1	34155.7	34232.7
WBGene00000917	daf-25	protein_coding	I	332604	337845	384.687	431.334	417.412	391.572	383.71	385.585	367.722	352.786	405.588	464.393	437.588	452.207
WBGene00000920	daf-28	protein_coding	V	19815133	19816454	153.1	166.819	208.706	93.7897	120.669	91.1856	98.6858	84.8592	101.397	46.2466	34.3002	55.7635
WBGene00000923	daf-31	protein_coding	IV	8290273	8291496	677.32	616.586	624.984	675.286	671.926	738.169	704.898	653.13	618.522	994.302	984.312	1021.17
WBGene00000928	dao-2	protein_coding	II	4562950	4563461	1378.86	1478.33	1551.68	2397.89	2345.66	2472.43	1475.59	1639.98	1918.1	929.749	966.643	987.188
WBGene00000929	dao-3	protein_coding	X	8084210	8086550	450.578	437.786	429.889	745.629	693.629	721.669	433.512	499.621	534.025	532.799	544.646	584.645
WBGene00000930	dao-4	protein_coding	X	10075288	10076357	85.2706	68.2024	71.4591	213.372	228.316	223.188	70.4898	81.9988	101.397	130.069	137.201	183.845
WBGene00000931	dao-5	protein_coding	I	10187546	10190896	3216.06	3008.28	3219.06	3615.59	3848.38	4070.35	2951.17	2592.5	2479.16	5079.42	4733.43	4956.85
WBGene00000932	dao-6	protein_coding	III	9735263	9736201	21.3177	23.963	18.1483	42.2054	40.8017	44.2902	63.4409	51.4876	62.5282	18.3059	24.9456	16.5548
WBGene00000933	dap-3	protein_coding	II	10581133	10582512	619.181	637.785	606.835	634.644	609.421	752.933	516.925	535.853	518.815	758.252	746.29	758.035
WBGene00000934	dat-1	protein_coding	III	9242975	9246802	45.5423	69.124	66.922	67.216	63.3729	61.6588	46.9932	54.348	60.8383	20.2329	30.1426	40.08
WBGene00000935	daz-1	protein_coding	II	5456305	5458609	1735.45	1401.84	1236.36	1968.02	2069.6	2058.19	1637.71	1386.35	1144.1	3730.56	3787.58	3674.29
WBGene00000936	dbl-1	protein_coding	V	6758135	6760418	244.184	286.634	288.105	217.28	241.338	218.845	182.099	208.811	234.903	136.813	97.7037	131.567
WBGene00000937	dbr-1	protein_coding	I	6490716	6492727	371.121	368.662	332.342	447.846	447.083	472.428	338.351	356.599	316.021	656.124	564.395	580.289
WBGene00000938	dcp-66	protein_coding	I	7536104	7542159	1574.6	1600.91	1665.11	1374.8	1421.98	1445.94	1855.06	1778.23	1671.36	1544.44	1640.17	1647.64
WBGene00000939	dcr-1	protein_coding	III	8071967	8080281	2198.63	2070.96	2021.27	1953.17	1998.42	2087.72	2151.11	1911.72	1742.34	2899.08	2803.26	2880.53
WBGene00000940	dcs-1	protein_coding	V	20087848	20090743	340.114	351.15	282.434	372.033	383.71	391.664	331.302	334.67	326.161	513.53	546.725	522.783
WBGene00000941	ddp-1	protein_coding	III	1859888	1860381	358.524	444.237	445.769	580.715	686.684	607.036	400.617	394.738	415.728	678.284	647.547	691.816
WBGene00000942	deb-1	protein_coding	IV	7085215	7094266	4208.3	4746.52	5128.04	4375.29	4434.37	4533.23	3599.68	4079.92	4721.72	2533.93	2502.88	2439.65
WBGene00000950	deg-1	protein_coding	X	7753070	7774817	147.286	145.621	149.724	126.616	136.295	125.923	156.252	174.486	182.515	90.5663	92.5067	97.5861
WBGene00000951	deg-3	protein_coding	V	11412870	11415159	81.3947	98.617	111.159	85.9739	78.9991	108.554	65.7905	90.5801	86.1875	51.064	43.6548	41.8226
WBGene00000952	del-1	protein_coding	X	14268081	14277082	37.7904	47.0044	44.2366	55.4923	46.0104	44.2902	35.2449	42.9064	23.6593	20.2329	30.1426	25.2678
WBGene00000953	del-2	protein_coding	IV	9636905	9642025	60.077	67.2807	56.7136	41.4238	49.4829	39.0795	45.8184	39.0925	35.489	15.4155	30.1426	24.3965
WBGene00000955	des-2	protein_coding	V	11415272	11421705	122.092	129.032	145.187	125.835	138.899	138.95	119.833	131.579	160.545	71.2969	50.9306	79.2887
WBGene00000958	dgk-1	protein_coding	X	983903	991456	795.536	913.359	1066.22	543.199	598.136	582.719	554.52	606.41	606.693	219.671	242.18	239.609
WBGene00000959	dgk-2	protein_coding	X	4494876	4504388	645.344	694.927	711.188	670.597	701.442	696.484	541.597	604.503	721.609	400.804	453.179	455.692
WBGene00000960	dgk-3	protein_coding	III	9163068	9168196	47.4802	58.0642	56.7136	26.5738	20.8349	29.5268	37.5946	34.3251	32.1091	8.67124	19.7486	7.84174
WBGene00000961	dgn-1	protein_coding	X	10920515	10928998	1058.13	1190.78	1205.73	1044.97	987.054	963.962	852.927	793.291	937.923	702.37	734.856	738.866
WBGene00000962	dhc-1	protein_coding	I	4386785	4401907	15475.7	14893	14593.5	14437.4	14698.2	15129.9	14806.4	14980	14981.4	18229.8	17423.5	17722.3
WBGene00000963	dhp-1	protein_coding	I	7238993	7243967	413.756	406.449	378.847	444.72	345.512	332.61	297.232	327.042	363.34	253.393	265.047	230.896
WBGene00000964	dhp-2	protein_coding	IV	9978122	9980775	296.509	301.381	355.027	347.804	322.941	336.084	234.966	270.787	400.519	159.936	176.698	185.588
WBGene00000965	dhs-1	protein_coding	I	5278803	5281519	431.198	358.523	341.416	384.538	411.49	420.322	489.904	453.854	500.226	649.379	651.704	594.229
WBGene00000966	dhs-2	protein_coding	I	5354181	5357029	98.8364	108.755	99.8159	181.327	177.965	170.213	117.483	124.905	98.0172	152.228	136.161	159.449
WBGene00000967	dhs-3	protein_coding	I	8212362	8218324	1161.81	1095.85	1021.98	993.39	1054.77	1009.99	814.158	873.383	1017.35	791.973	834.639	893.087
WBGene00000968	dhs-4	protein_coding	I	9647603	9649238	83.3327	70.9674	97.5474	125.053	95.4934	85.975	81.0633	105.836	99.7071	52.9909	44.6942	57.5061
WBGene00000969	dhs-5	protein_coding	II	5453847	5455977	216.084	241.473	251.808	290.748	284.744	276.162	199.721	243.136	256.873	154.155	139.28	142.023
WBGene00000970	dhs-6	protein_coding	II	5617128	5619319	600.77	616.586	558.062	923.829	894.165	960.488	653.206	721.78	687.81	1046.33	925.067	998.515
WBGene00000971	dhs-7	protein_coding	II	7206990	7208460	69.7669	42.3961	38.5652	45.3317	41.6698	43.4217	81.0633	48.6272	77.7378	33.7215	40.5366	67.0904
WBGene00000972	dhs-8	protein_coding	II	14498026	14499755	16.4727	14.7465	11.3427	14.85	18.2306	19.974	46.9932	45.7668	25.3493	8.67124	17.6698	8.71304
WBGene00000973	dhs-9	protein_coding	III	5364512	5368045	370.152	427.647	435.56	531.475	484.412	490.665	501.653	573.038	616.832	316.018	318.057	349.393
WBGene00000974	dhs-11	protein_coding	III	10640836	10642865	156.975	126.267	107.756	135.214	139.768	141.555	192.672	197.369	168.995	253.393	225.55	230.024
WBGene00000975	dhs-12	protein_coding	IV	10142455	10146225	440.888	415.666	343.684	436.122	433.193	435.086	334.827	366.134	410.658	572.302	537.37	568.09
WBGene00000976	dhs-13	protein_coding	V	1765311	1771734	1044.57	937.322	1018.58	994.171	1045.22	1007.38	1105.52	960.149	939.613	1280.45	1330.43	1346.16
WBGene00000977	dhs-14	protein_coding	V	2763981	2765200	120.154	125.345	96.4131	164.914	150.185	169.345	106.91	134.44	131.816	159.936	135.122	170.776
WBGene00000978	dhs-15	protein_coding	V	2768361	2769854	16.4727	32.2579	36.2967	19.5395	25.1755	13.895	23.4966	29.5577	20.2794	6.7443	4.1576	11.327
WBGene00000979	dhs-16	protein_coding	V	5983745	5985509	68.7979	59.9075	71.4591	73.4686	51.2192	59.922	51.6925	52.4411	81.1177	26.0137	12.4728	24.3965
WBGene00000980	dhs-17	protein_coding	V	6026329	6034814	171.51	159.446	180.349	132.087	140.636	110.291	170.35	167.812	158.855	156.082	173.58	153.35
WBGene00000981	dhs-18	protein_coding	V	11045705	11046833	232.556	224.884	237.063	384.538	361.139	405.559	224.393	229.787	319.401	231.233	228.668	282.303
WBGene00000982	dhs-19	protein_coding	V	11489048	11490482	279.068	273.731	265.42	246.98	255.228	263.136	256.113	290.81	273.772	242.795	220.353	230.896
WBGene00000983	dhs-20	protein_coding	V	11602294	11604563	184.107	173.271	206.437	186.016	217.03	242.293	132.756	171.625	218.004	131.032	140.319	127.21
WBGene00000984	dhs-21	protein_coding	V	12731767	12733645	174.417	191.704	179.215	277.461	276.931	276.162	173.875	228.834	263.632	171.498	159.028	164.676
WBGene00000985	dhs-22	protein_coding	V	14420071	14421440	1074.6	1013.82	1017.44	976.195	1053.03	1013.46	1338.13	1228.08	1237.04	1384.51	1384.48	1339.19
WBGene00000986	dhs-23	protein_coding	V	15381219	15382271	12.5968	6.45158	1.13427	10.9421	13.8899	10.4212	3.52449	1.90695	1.68995	9.63471	8.31521	21.7826
WBGene00000987	dhs-24	protein_coding	V	19934767	19946629	596.894	607.37	539.913	650.276	625.048	619.194	495.779	490.086	574.584	753.434	751.487	804.214
WBGene00000988	dhs-25	protein_coding	X	1486532	1489326	698.638	677.416	705.517	1792.95	1786.59	1681.29	346.575	395.692	398.829	1909.6	1757.63	1726.92
WBGene00000989	dhs-26	protein_coding	X	3360722	3362493	29.0695	29.4929	19.2826	166.477	190.119	221.451	41.1191	34.3251	33.799	156.082	166.304	194.301
WBGene00000990	dhs-27	protein_coding	X	3412876	3414710	188.952	199.077	232.526	215.716	223.107	197.135	156.252	168.765	168.995	138.74	155.91	128.953
WBGene00000991	dhs-28	protein_coding	X	6818438	6820080	1571.69	1651.6	1560.76	2530.76	2540.12	2604.43	1441.52	1669.53	2178.35	1693.78	1796.08	1934.3
WBGene00000992	dhs-29	protein_coding	X	7661891	7664919	236.432	262.671	322.133	286.059	298.634	308.294	211.47	232.648	260.253	140.667	130.964	127.21
WBGene00000993	dhs-30	protein_coding	X	17230725	17235838	283.912	270.045	235.928	361.091	351.589	333.479	200.896	280.321	268.702	265.918	250.496	286.659
WBGene00000994	ints-6	protein_coding	IV	8691745	8696564	476.74	470.044	452.574	499.43	500.038	540.166	455.834	407.134	376.859	763.069	730.699	761.52
WBGene00000995	die-1	protein_coding	II	10061302	10067917	998.054	987.091	1002.7	883.968	958.406	965.699	889.347	876.243	985.242	906.626	901.16	873.047
WBGene00000996	dif-1	protein_coding	IV	7551560	7553008	682.165	631.333	612.507	1047.32	1038.27	1086.41	686.101	759.919	828.076	1196.63	1144.38	1178.87
WBGene00000998	dig-1	protein_coding	III	6746308	6794764	19496	21671.8	23358.1	19260.5	19710.7	20312.7	17300.6	19089.5	21658.4	9686.74	9765.17	9913.7
WBGene00001000	dim-1	protein_coding	X	8050466	8058220	4095.9	4717.02	5041.84	6540.27	6653.28	6815.47	3657.25	4255.36	4932.97	4022.49	4331.18	4310.34
WBGene00001001	dis-3	protein_coding	IV	10097202	10106523	1204.45	1114.28	1085.5	1238.02	1170.23	1180.2	1020.93	989.706	927.783	1604.18	1571.57	1532.62
WBGene00001002	div-1	protein_coding	III	10245056	10248559	656.971	582.485	564.867	601.036	658.036	620.062	626.185	558.736	518.815	1025.13	1044.6	1012.46
WBGene00001005	dlc-1	protein_coding	III	6462963	6463779	1912.78	1803.68	1855.67	2399.45	2422.06	2376.04	1762.25	1778.23	1902.89	2690.01	2813.66	2665.32
WBGene00001006	dlg-1	protein_coding	X	5479700	5484941	2974.78	3262.65	3339.3	2504.97	2448.1	2423.8	3387.04	3277.09	3075.71	1950.07	1884.43	1893.34
WBGene00001007	dli-1	protein_coding	IV	13096982	13098792	862.396	841.47	833.69	1017.62	1000.08	990.015	730.745	814.267	855.116	1261.18	1252.48	1240.74
WBGene00001008	dlk-1	protein_coding	I	12565800	12572801	1744.17	1875.57	1899.9	1333.38	1423.72	1340.86	1902.05	1977.51	2169.9	850.745	910.515	871.304
WBGene00001016	dna-2	protein_coding	II	11778430	11782396	1078.48	944.695	828.018	905.071	960.143	952.673	1262.94	1067.89	833.146	1903.82	1836.62	1854.14
WBGene00001017	dnc-1	protein_coding	IV	10926720	10933203	2286.8	2234.09	2189.14	2208.75	2109.54	2290.93	2310.89	2276.9	2213.84	2788.28	2646.31	2543.34
WBGene00001018	dnc-2	protein_coding	III	5924394	5925756	488.368	498.615	487.737	594.002	592.927	578.377	578.017	568.271	547.544	767.886	727.58	785.045
WBGene00001019	dnj-1	protein_coding	IV	11299036	11304788	745.149	693.084	764.499	794.087	779.573	823.276	680.227	717.966	757.098	977.923	935.461	947.979
WBGene00001020	dnj-2	protein_coding	IV	11312476	11313980	476.74	430.412	479.797	541.636	495.697	519.324	511.051	495.807	466.427	554.959	593.498	611.656
WBGene00001021	dnj-3	protein_coding	V	15068678	15069507	73.6428	68.2024	53.3108	61.7449	72.9222	76.4222	117.483	94.394	79.4277	117.543	98.7431	99.3287
WBGene00001022	dnj-4	protein_coding	I	5282083	5283944	154.069	144.7	157.664	136.777	155.394	177.161	189.148	189.741	175.755	213.891	231.786	209.984
WBGene00001023	dnj-5	protein_coding	II	6853461	6858301	3652.1	3351.13	3080.68	3116.16	3216.39	3350.42	3772.38	3248.49	2913.48	5481.19	5340.44	5241.77
WBGene00001025	dnj-7	protein_coding	X	7194564	7198291	930.225	1018.43	1036.72	948.84	963.615	963.094	690.8	798.058	875.395	734.165	705.753	681.36
WBGene00001026	dnj-8	protein_coding	II	6594382	6598080	1064.91	938.244	952.788	862.866	898.506	938.778	1138.41	1029.75	939.613	1288.16	1150.62	1189.33
WBGene00001027	dnj-9	protein_coding	II	4852056	4857820	669.568	612.9	627.252	792.523	763.079	778.117	647.332	653.13	555.994	1068.49	964.564	952.335
WBGene00001028	dnj-10	protein_coding	III	8631165	8633565	647.282	572.347	587.553	616.668	618.103	632.22	558.045	554.922	490.086	706.224	656.901	624.725
WBGene00001029	dnj-11	protein_coding	IV	6585871	6588186	1992.23	1861.74	1734.3	1933.63	2042.69	1974.82	1668.26	1578.95	1353.65	2881.74	2958.13	2826.51
WBGene00001030	dnj-12	protein_coding	I	14756904	14758790	2798.43	2722.57	2633.78	2785.56	2682.5	2713.86	2986.42	2861.38	2707.3	3331.68	3293.86	3229.92
WBGene00001031	dnj-13	protein_coding	II	11545701	11547360	1838.16	1718.88	1758.12	2186.86	2277.08	2303.96	1744.62	1591.35	1667.98	2457.81	2409.33	2505
WBGene00001032	dnj-14	protein_coding	X	4709741	4711748	328.486	350.229	330.073	329.046	353.325	336.084	336.002	356.599	346.44	290.005	284.796	296.243
WBGene00001033	dnj-15	protein_coding	IV	4176388	4178364	241.277	221.197	229.123	198.522	201.404	222.319	258.463	257.438	229.833	279.407	310.781	279.689
WBGene00001034	dnj-16	protein_coding	III	4191141	4193429	616.274	589.859	537.645	555.704	542.576	572.298	784.787	742.757	679.361	791.973	776.432	807.699
WBGene00001035	dnj-17	protein_coding	III	13390850	13393339	487.399	460.827	470.723	485.362	457.5	490.665	405.317	409.994	348.13	703.334	666.256	636.052
WBGene00001036	dnj-18	protein_coding	III	4698119	4699380	249.029	257.141	230.257	236.038	230.92	218.845	391.219	342.297	261.943	342.032	354.436	351.136
WBGene00001037	dnj-19	protein_coding	V	5503033	5504857	3018.39	2756.67	2888.99	2880.13	2804.9	2938.78	2868.94	2684.98	2546.76	3669.86	3636.86	3489.57
WBGene00001038	dnj-20	protein_coding	II	9617469	9624176	3053.27	3084.78	3164.62	3803.17	3679.97	3685.64	2611.65	2934.79	2879.68	3549.43	3448.73	3466.92
WBGene00001039	dnj-21	protein_coding	I	5676827	5677646	179.262	168.663	149.724	157.879	129.35	159.792	168.001	155.416	182.515	177.279	196.447	195.172
WBGene00001040	dnj-22	protein_coding	V	8461113	8462120	523.252	425.804	472.991	385.32	385.446	413.375	518.1	515.83	444.457	718.749	691.201	707.499
WBGene00001041	dnj-23	protein_coding	II	9107382	9108600	528.097	506.91	428.755	485.362	441.874	480.244	515.751	498.667	454.597	770.777	692.241	814.669
WBGene00001042	dnj-24	protein_coding	III	5415583	5424083	478.678	505.988	547.853	490.833	540.84	492.402	472.282	492.946	550.924	300.603	349.239	304.956
WBGene00001043	dnj-25	protein_coding	V	20729948	20744346	1022.28	991.7	942.58	924.611	996.604	962.225	970.41	968.73	831.456	1326.7	1314.84	1327
WBGene00001044	dnj-26	protein_coding	IV	12251093	12252679	159.882	124.423	97.5474	136.777	123.273	172.818	222.043	199.276	167.305	279.407	271.284	268.362
WBGene00001045	dnj-27	protein_coding	I	11877803	11887278	718.017	652.531	716.86	751.881	803.881	738.169	632.059	636.921	633.732	471.137	534.252	521.04
WBGene00001046	dnj-28	protein_coding	I	2996488	3001382	343.989	303.224	281.299	261.048	261.305	269.215	379.47	335.623	300.811	537.617	547.764	528.01
WBGene00001047	dnj-29	protein_coding	I	14104515	14113108	2580.41	2628.56	2646.26	3027.06	2943.8	2983.07	2352.01	2331.25	2310.16	2788.28	2711.8	2674.03
WBGene00001048	dnj-30	protein_coding	I	2718027	2721475	352.71	322.579	306.253	286.059	292.557	293.531	375.946	339.437	348.13	496.188	423.036	407.77
WBGene00001049	dog-1	protein_coding	I	15017283	15022990	709.297	648.844	589.821	594.783	567.752	661.747	869.375	740.85	640.492	946.128	945.855	986.316
WBGene00001050	dom-3	protein_coding	I	5003450	5004933	217.053	236.865	208.706	245.417	224.843	220.582	338.351	340.39	290.672	367.082	341.963	397.315
WBGene00001051	cks-1	protein_coding	IV	8513919	8514725	792.629	728.107	649.938	917.576	851.627	918.804	964.536	888.638	746.959	1336.33	1431.25	1448.98
WBGene00001052	dop-1	protein_coding	X	4411301	4418851	174.417	155.76	179.215	128.961	133.691	136.344	93.9864	131.579	138.576	52.0274	63.4034	61.8626
WBGene00001053	dop-2	protein_coding	V	9608556	9614940	151.162	168.663	166.738	118.8	125.01	129.397	102.21	121.091	126.746	56.8448	49.8912	55.7635
WBGene00001054	dpf-1	protein_coding	V	15471329	15476124	239.339	275.575	302.851	211.027	198.8	225.793	165.651	181.16	234.903	102.128	110.176	120.24
WBGene00001055	dpf-2	protein_coding	X	14831831	14838191	397.284	399.076	427.62	418.928	423.643	482.85	317.204	368.995	378.549	443.197	397.051	411.256
WBGene00001056	dpf-3	protein_coding	I	6838354	6843343	2653.08	2608.28	2341.14	2554.21	2500.19	2537.57	2935.9	2771.75	2462.26	3761.39	3736.65	3691.72
WBGene00001057	dpf-4	protein_coding	III	5859308	5861908	855.613	806.447	781.513	888.658	880.275	927.488	778.913	866.708	750.339	1243.84	1143.34	1117.01
WBGene00001058	dpf-5	protein_coding	IV	4802702	4806586	1868.2	1678.33	1558.49	1878.92	1911.6	1934	1927.9	1808.74	1705.16	2750.71	2812.62	2808.21
WBGene00001059	dpf-6	protein_coding	III	8038241	8041329	522.283	506.91	559.196	522.096	533.027	541.903	413.54	503.435	539.095	224.489	229.708	241.351
WBGene00001060	dpf-7	protein_coding	IV	4799384	4802594	626.933	598.153	551.256	583.06	587.718	584.456	635.583	596.875	525.575	947.092	911.554	919.226
WBGene00001061	dpl-1	protein_coding	II	9169910	9172565	867.241	760.365	722.531	801.121	872.462	899.698	854.102	765.64	654.011	1433.64	1470.75	1476.86
WBGene00001062	dpr-1	protein_coding	V	13940139	13942182	0.968984	4.60827	4.53709	0.781581	0.868122	0.868434	5.87415	2.86042	0	0	2.0788	0
WBGene00001063	dpy-1	protein_coding	III	2034988	2048007	866.272	865.433	968.668	887.876	1024.38	1119.41	1393.35	1171.82	1243.8	301.566	318.057	343.294
WBGene00001064	dpy-2	protein_coding	II	6714292	6715971	822.668	905.064	1104.78	1313.06	1336.91	1282.68	673.178	691.269	794.277	448.014	441.745	473.118
WBGene00001065	dpy-3	protein_coding	X	2144605	2145647	877.9	1024.88	1134.27	1167.68	1220.58	1267.05	677.877	734.175	755.408	502.932	464.612	496.643
WBGene00001066	dpy-4	protein_coding	IV	14985543	14986784	9198.57	9618.38	11072.8	14553	16090.6	16468.1	11025.8	11241.5	13272.9	6057.34	6657.36	7258.84
WBGene00001067	dpy-5	protein_coding	I	5432197	5433051	5298.41	5695.82	6266.85	10499	10511.2	10647	6564.95	7075.73	7577.74	3890.5	4138.89	4588.29
WBGene00001068	dpy-6	protein_coding	X	8450381	8455640	1058.13	1276.49	1338.44	1220.83	1399.41	1418.15	609.737	749.431	861.875	424.891	412.642	374.661
WBGene00001069	dpy-7	protein_coding	X	7536467	7537792	891.466	1005.52	1074.16	1386.53	1441.08	1322.63	642.632	780.896	779.068	576.156	520.74	534.981
WBGene00001070	dpy-8	protein_coding	X	5148804	5150476	962.202	1057.14	1176.24	1442.8	1585.19	1718.63	889.347	908.661	1039.32	536.653	495.794	519.297
WBGene00001071	dpy-9	protein_coding	IV	257403	259204	617.243	708.752	731.605	1110.63	1034.8	1050.81	558.045	549.201	630.352	296.749	325.332	309.313
WBGene00001072	dpy-10	protein_coding	II	6710149	6712227	617.243	821.194	863.181	966.034	988.791	850.197	506.352	502.481	523.885	349.74	358.593	390.344
WBGene00001073	dpy-11	protein_coding	V	6511583	6515240	2389.52	2366.81	2427.34	3345.95	3498.53	3584.03	2087.67	2401.8	2384.52	2171.66	2042.42	2092.87
WBGene00001074	dpy-13	protein_coding	IV	4235614	4236710	8352.65	9153.87	10417.2	13125.9	14241.5	15161.1	10332.6	10659.8	12106.8	5376.17	5807.13	6402.34
WBGene00001075	dpy-14	protein_coding	I	6843589	6845142	1941.84	2190.77	2494.26	1703.85	1449.76	1345.2	1791.62	1531.28	1510.82	1369.09	1417.74	1379.27
WBGene00001076	dpy-17	protein_coding	III	5107330	5108492	2097.85	2540.08	2943.43	2277.53	2058.32	1810.69	1893.83	1763.93	1760.93	1865.28	1920.81	1929.94
WBGene00001077	dpy-18	protein_coding	III	11372886	11377980	1532.93	1599.99	1724.09	2136.84	2076.55	2129.4	1561.35	1595.16	1884.3	1139.79	1156.85	1268.62
WBGene00001078	dpy-19	protein_coding	III	8659872	8667482	170.541	162.211	200.766	164.914	161.471	171.082	162.127	143.021	170.685	122.361	104.979	130.696
WBGene00001079	dpy-20	protein_coding	IV	11696430	11700852	98.8364	98.617	127.038	168.04	177.965	215.372	112.784	109.65	143.646	65.516	42.6154	55.7635
WBGene00001080	dpy-21	protein_coding	V	17936282	17949193	4547.44	4881.08	5155.26	3037.22	3212.05	3473.74	4114.26	3935.94	4030.53	3323.97	3228.38	3178.52
WBGene00001081	dpy-22	protein_coding	X	9810202	9822273	4078.46	4221.18	4425.93	3314.69	3436.03	3447.68	3345.92	3458.25	3400.18	2881.74	2851.08	2752.45
WBGene00001082	dpy-23	protein_coding	X	4389359	4393803	711.235	748.383	771.305	783.926	829.056	772.907	594.464	589.247	672.601	610.841	554.001	582.903
WBGene00001085	dpy-26	protein_coding	IV	12445801	12451335	1847.85	1811.05	1673.05	1609.28	1651.17	1726.45	1732.88	1537	1375.62	2449.14	2362.56	2310.7
WBGene00001086	dpy-27	protein_coding	III	3813018	3819679	1934.09	2154.83	2316.18	1583.48	1564.36	1581.42	1754.02	1694.32	1722.06	1311.28	1299.25	1279.07
WBGene00001087	dpy-28	protein_coding	III	10763131	10777076	1545.53	1558.52	1424.65	1479.53	1499.25	1551.02	1748.15	1568.47	1406.04	2389.41	2364.64	2240.12
WBGene00001088	dpy-30	protein_coding	V	12191519	12192385	781.97	744.696	693.04	887.876	907.187	932.699	754.241	738.943	811.177	1116.66	1151.66	1134.44
WBGene00001089	dre-1	protein_coding	V	6533614	6546500	1658.9	1866.35	1922.59	1880.48	1821.32	1865.4	1340.48	1383.49	1637.56	1004.9	1010.3	974.118
WBGene00001090	drh-1	protein_coding	IV	6607376	6613353	596.894	549.306	501.348	664.344	627.652	735.564	528.674	489.132	442.767	894.101	847.112	880.889
WBGene00001091	drh-2	pseudogene	IV	6613918	6618498	777.126	750.226	825.75	637.77	657.168	719.064	647.332	683.641	625.282	395.023	406.406	383.374
WBGene00001092	dro-1	protein_coding	III	13342684	13343712	448.64	385.251	357.296	468.949	446.215	421.191	494.604	466.249	388.689	757.288	771.235	742.351
WBGene00001093	drp-1	protein_coding	IV	5538488	5541365	1375.96	1406.44	1298.74	1449.83	1386.39	1435.52	1389.82	1265.26	1294.5	1899.96	1983.18	1921.23
WBGene00001094	dars-1	protein_coding	III	9489176	9491215	2124.01	2055.29	1831.85	2450.26	2527.1	2476.77	2229.83	2164.39	2153	2693.86	2624.49	2775.98
WBGene00001095	dars-2	protein_coding	V	12048745	12052181	282.943	303.224	268.822	311.069	294.293	293.531	247.889	291.763	226.454	399.84	402.248	421.711
WBGene00001096	dsc-1	protein_coding	X	15031180	15034832	5.81391	7.37323	9.07417	7.81581	5.20873	9.55278	7.04898	8.58127	8.44976	3.85388	3.1182	3.48522
WBGene00001099	dsc-4	protein_coding	IV	315056	320544	1719.95	1905.06	1870.41	1998.5	2058.32	2112.9	1391	1589.44	1664.6	1376.8	1305.49	1350.52
WBGene00001101	dsh-1	protein_coding	II	5214400	5225384	926.349	987.091	1110.45	722.181	746.585	744.248	729.57	704.618	770.618	503.895	506.188	497.515
WBGene00001102	dsh-2	protein_coding	II	5078233	5081174	807.164	751.148	664.683	698.734	758.738	775.512	818.857	757.059	621.902	1339.22	1252.48	1286.05
WBGene00001103	dsl-1	protein_coding	IV	1207218	1208080	12.5968	18.4331	13.6113	10.1606	10.4175	11.2896	21.147	15.2556	18.5895	17.3425	30.1426	23.5252
WBGene00001104	dsl-2	protein_coding	IV	1202651	1204970	57.1701	88.4788	54.445	53.1475	62.5048	55.5798	71.6647	62.9293	54.0785	73.2238	89.3885	85.3878
WBGene00001105	dsl-3	protein_coding	IV	1610273	1612924	45.5423	55.2992	61.2507	46.8949	46.8786	41.6849	79.8885	65.7897	52.3885	57.8083	61.3246	64.4765
WBGene00001106	dsl-4	protein_coding	X	14090389	14092054	1.93797	1.84331	3.40281	2.34474	4.34061	1.73687	4.69932	3.8139	5.06985	1.92694	0	0
WBGene00001107	dsl-5	protein_coding	IV	11619363	11621009	6.78289	6.45158	5.67136	13.2869	4.34061	6.94748	1.17483	3.8139	5.06985	0.963471	2.0788	3.48522
WBGene00001108	dsl-6	protein_coding	IV	11396765	11398317	49.4182	43.3177	39.6995	38.2975	32.1205	21.7109	32.8953	25.7438	21.9694	34.685	36.379	35.7235
WBGene00001109	dsl-7	protein_coding	V	12993150	12994824	31.0075	33.1795	30.6253	24.229	22.5712	28.6583	21.147	29.5577	27.0392	10.5982	12.4728	19.1687
WBGene00001110	duo-1	protein_coding	V	11554630	11558127	481.585	463.592	399.264	400.951	408.017	436.823	506.352	480.551	371.789	830.512	888.688	839.937
WBGene00001111	duo-2	pseudogene	IV	112408	118629	13.5658	13.8248	20.4169	5.47107	7.81309	7.81591	17.6225	18.116	11.8297	6.7443	8.31521	5.22783
WBGene00001112	duo-3	protein_coding	I	10464289	10471056	816.854	750.226	677.16	747.192	778.705	728.616	877.598	829.523	694.57	1189.89	1285.74	1194.56
WBGene00001113	dur-1	protein_coding	IV	9921938	9928230	1790.68	1871.88	2310.51	2022.73	2136.45	2143.3	1434.47	1659.05	2070.19	763.069	748.368	743.222
WBGene00001115	dyb-1	protein_coding	I	1483083	1490498	352.71	386.173	391.324	277.461	258.7	290.057	375.946	329.902	310.951	165.717	157.989	174.261
WBGene00001116	dyc-1	protein_coding	X	14049535	14063930	677.32	727.185	847.301	541.636	614.63	554.93	540.422	618.805	659.081	273.626	239.062	278.817
WBGene00001117	dyf-1	protein_coding	I	4989548	4994675	77.5188	73.7323	93.0103	46.8949	60.7685	50.3692	82.2381	81.0453	82.8076	39.5023	35.3396	38.3374
WBGene00001118	dyf-2	protein_coding	III	13674879	13686445	230.618	254.376	272.225	146.156	147.581	145.029	193.847	219.299	212.934	90.5663	87.3097	97.5861
WBGene00001119	dyf-3	protein_coding	IV	3396581	3399231	93.0225	99.5386	114.561	61.7449	61.6366	66.8694	142.155	132.533	123.366	112.726	114.334	121.111
WBGene00001121	dyf-5	protein_coding	I	9359067	9364238	71.7049	60.8292	79.399	35.9527	39.9336	45.1586	54.0422	62.9293	64.2182	35.6484	36.379	31.367
WBGene00001122	dyf-6	protein_coding	X	10379693	10386508	60.077	60.8292	72.5934	42.2054	46.8786	39.0795	44.6436	79.1384	72.6679	26.0137	16.6304	20.9113
WBGene00001123	dyf-7	protein_coding	X	9698659	9701732	79.4567	116.128	114.561	87.5371	78.9991	74.6854	48.1681	52.4411	50.6985	66.4795	62.364	63.6052
WBGene00001127	dyf-11	protein_coding	X	763752	766739	51.3562	51.6126	45.3709	22.6659	19.9668	22.5793	42.2939	42.9064	40.5588	13.4886	8.31521	30.4956
WBGene00001129	dyf-13	protein_coding	II	7168793	7171355	27.1316	31.3362	35.1624	17.9764	26.0436	16.5003	27.0211	22.8834	27.0392	9.63471	8.31521	9.58435
WBGene00001130	dyn-1	protein_coding	X	15568890	15573021	2011.61	2021.19	2109.75	1642.88	1728.43	1801.13	1685.88	1726.74	1916.41	1373.91	1463.48	1420.23
WBGene00001131	dys-1	protein_coding	I	11526918	11557851	6860.41	7756.64	8207.59	5209.24	5528.2	5795.06	6021.01	6285.3	6529.97	3276.76	3159.78	3248.22
WBGene00001132	alp-1	protein_coding	IV	8852494	8862246	1832.35	2031.33	2207.29	2329.89	2335.25	2491.54	1771.64	2109.09	2283.12	1451.95	1489.46	1474.25
WBGene00001133	eat-2	protein_coding	II	14166878	14171658	46.5113	50.691	37.431	18.7579	16.4943	13.0265	70.4898	71.5106	60.8383	18.3059	16.6304	15.6835
WBGene00001134	eat-3	protein_coding	II	9324874	9329665	1703.47	1592.62	1603.86	1613.97	1693.71	1672.6	1490.86	1519.84	1406.04	2160.1	1983.18	2048.44
WBGene00001135	eat-4	protein_coding	III	9136887	9141827	165.696	189.861	174.678	146.937	129.35	139.818	98.6858	143.021	140.266	43.3562	45.7336	47.9217
WBGene00001136	eat-5	protein_coding	I	7308643	7311915	20.3487	39.6311	17.0141	23.4474	21.703	24.3162	24.6714	31.4647	16.8995	15.4155	12.4728	11.327
WBGene00001137	eat-6	protein_coding	V	13126414	13129995	14640.4	14834.9	15537.3	15498	16287.7	16059.1	13532.9	13576.5	15071	13902.9	14311.5	14128.2
WBGene00001145	eat-16	protein_coding	I	9722716	9726284	723.831	750.226	789.453	609.633	624.179	600.957	594.464	623.572	667.531	412.366	352.357	370.304
WBGene00001147	eat-18	protein_coding	I	14391860	14400222	46.5113	62.6725	71.4591	23.4474	29.5161	19.974	28.1959	27.6508	35.489	9.63471	13.5122	10.4557
WBGene00001148	eat-20	protein_coding	X	15510011	15524030	938.946	1002.76	1035.59	783.144	836.869	944.857	691.975	721.78	716.539	659.014	651.704	645.636
WBGene00001149	bcat-1	protein_coding	X	12877480	12880328	2249.98	2174.18	2328.66	2776.96	2757.15	2757.28	1840.96	1895.51	2058.36	2570.54	2513.27	2462.31
WBGene00001150	ech-1.1	protein_coding	V	15357664	15361512	106.588	89.4004	116.83	233.693	256.096	250.109	88.1123	100.115	99.7071	158.009	141.358	147.25
WBGene00001151	ech-2	protein_coding	IV	11854993	11856351	251.936	223.962	191.692	334.517	314.26	328.268	249.064	195.462	246.733	341.069	387.696	376.403
WBGene00001152	ech-3	protein_coding	V	8022217	8023317	82.3637	71.889	88.4732	111.766	104.175	112.028	102.21	119.184	125.056	98.274	94.5855	98.4574
WBGene00001153	ech-4	protein_coding	II	10821031	10822391	971.891	905.064	831.421	1077.8	1135.5	1175.86	948.088	963.963	1079.88	1111.85	1149.58	1177.13
WBGene00001154	ech-5	protein_coding	IV	797023	799920	533.91	511.518	479.797	601.818	632.861	626.141	407.666	437.645	469.807	632.037	638.192	666.548
WBGene00001155	ech-6	protein_coding	III	9751552	9752883	3943.77	4025.78	4118.54	7475.04	7221.04	7225.37	2731.48	2992.96	3276.82	6382.03	6382.96	6419.77
WBGene00001156	ech-7	protein_coding	I	14367616	14369773	718.017	655.296	657.878	837.855	806.485	813.723	468.757	434.784	469.807	705.261	746.29	745.836
WBGene00001157	ech-8	protein_coding	IV	10236626	10239176	176.355	156.681	178.081	171.166	217.899	180.634	159.777	179.253	187.585	164.754	153.831	136.795
WBGene00001158	ech-9	protein_coding	IV	10233310	10235329	70.7359	71.889	68.0563	28.9185	21.703	28.6583	96.3361	104.882	82.8076	26.9772	21.8274	19.1687
WBGene00001159	eff-1	protein_coding	II	8346684	8350563	246.122	270.966	293.776	259.485	263.041	276.162	239.665	243.136	255.183	94.4202	87.3097	91.4869
WBGene00001160	efk-1	protein_coding	III	6164906	6168547	1140.49	1038.7	1000.43	1116.1	1148.52	1124.62	1506.13	1403.51	1235.35	1441.35	1440.61	1489.93
WBGene00001161	efl-1	protein_coding	V	16958590	16965675	484.492	386.173	373.175	398.606	421.907	422.059	494.604	450.04	341.37	759.215	731.738	699.657
WBGene00001162	efl-2	protein_coding	II	13406140	13411895	316.858	319.814	292.642	215.716	236.129	236.214	299.582	276.508	263.632	363.229	367.948	345.036
WBGene00001163	efn-2	protein_coding	IV	10576350	10578288	276.161	284.791	313.059	225.877	236.129	218.845	196.197	208.811	221.384	104.055	121.61	111.527
WBGene00001164	efn-3	protein_coding	X	13475876	13477456	21.3177	14.7465	10.2084	21.1027	23.4393	22.5793	12.9231	19.0695	10.1397	41.4293	38.4578	46.1791
WBGene00001165	efn-4	protein_coding	IV	559234	568147	249.029	252.533	266.554	190.706	166.679	163.266	177.399	172.579	155.476	139.703	138.24	140.28
WBGene00001166	eftu-2	protein_coding	III	6009560	6012840	2000.95	2006.44	1891.97	2375.23	2310.94	2343.9	2151.11	1940.32	1887.68	2875.96	2801.18	2829.12
WBGene00001167	eef-2	protein_coding	I	9163531	9166952	43281.6	42880.9	42140.5	60243.5	60935.2	59670.1	39214.7	38544.2	41964.9	61298.9	61546	60605.3
WBGene00001168	eef-1A.1	protein_coding	III	6970026	6971712	72907.4	70986.7	68570.1	87154.1	93562.7	95206.5	66787.9	64585.5	68052.7	108798	110567	108232
WBGene00001169	eef-1A.2	protein_coding	X	7823654	7825769	14875.8	16348.3	17028.8	17967	19052.7	19224.5	13355.5	13507.9	15277.2	10084.7	10423.1	10347.6
WBGene00001170	egl-1	protein_coding	V	14431308	14432359	15.5038	15.6681	14.7455	8.59739	13.8899	9.55278	36.4197	30.5112	15.2096	23.1233	27.0244	17.4261
WBGene00001171	egl-2	protein_coding	V	1289373	1299332	431.198	474.652	494.542	271.209	260.436	303.084	344.225	349.925	321.091	105.982	134.083	120.24
WBGene00001172	egl-3	protein_coding	V	10169177	10173753	3247.07	3587.08	4000.58	2726.16	2830.08	2777.25	2753.8	3094.98	3574.25	1296.83	1356.42	1306.09
WBGene00001173	egl-4	protein_coding	IV	1848071	1880596	6164.68	6032.23	6174.97	4948.19	5118.45	5262.71	5401.87	5426.22	5663.03	5248.03	5419.44	5356.78
WBGene00001174	egl-5	protein_coding	III	7814374	7817141	92.0535	98.617	131.576	108.64	89.4165	81.6328	112.784	76.278	106.467	49.137	48.8518	40.08
WBGene00001175	egl-6	protein_coding	X	5931122	5934532	49.4182	42.3961	38.5652	43.7685	38.1974	33.8689	41.1191	40.9994	38.8689	61.6621	57.167	56.6348
WBGene00001177	egl-8	protein_coding	V	20818	43704	3243.19	3436.85	3614.92	2953.6	2913.42	2956.15	2568.18	2741.24	2994.59	1968.37	1990.45	1998.77
WBGene00001178	egl-9	protein_coding	V	10468517	10476915	647.282	673.729	756.559	674.505	725.75	731.222	722.521	785.663	779.068	474.028	478.124	451.336
WBGene00001179	egl-10	protein_coding	V	12453290	12463008	838.172	990.778	1002.7	825.35	849.891	804.17	636.758	660.758	703.02	544.361	507.228	499.257
WBGene00001182	egl-13	protein_coding	X	5663837	5674067	415.694	504.145	499.079	469.73	478.335	473.297	325.428	317.507	397.139	279.407	270.244	264.876
WBGene00001184	egl-15	protein_coding	X	11016400	11023421	369.183	413.823	446.903	434.559	432.325	419.454	332.477	393.785	395.449	224.489	238.023	209.984
WBGene00001185	egl-17	protein_coding	X	489685	492318	10.6588	7.37323	11.3427	15.6316	13.0218	9.55278	14.098	7.6278	13.5196	6.7443	7.2758	6.97043
WBGene00001186	egl-18	protein_coding	IV	1902322	1917840	775.188	792.622	891.537	583.841	626.784	587.062	605.038	510.109	491.776	540.507	564.395	537.595
WBGene00001187	egl-19	protein_coding	IV	7405582	7418740	2238.35	2440.54	2689.36	1802.33	1852.57	1868.87	1567.22	1713.39	1894.44	901.809	897.003	935.781
WBGene00001188	egl-20	protein_coding	IV	9812357	9815532	264.533	294.008	360.698	307.943	274.326	293.531	206.77	233.601	285.602	111.763	110.176	106.299
WBGene00001189	egl-21	protein_coding	IV	10478442	10481844	2024.21	2342.84	2387.64	1785.13	1774.44	1688.24	1725.83	2070.95	2342.27	866.16	968.721	864.334
WBGene00001190	egl-23	protein_coding	IV	13989081	14012074	159.882	159.446	182.618	142.248	163.207	158.055	109.259	132.533	145.336	67.443	55.0882	97.5861
WBGene00001193	egl-26	protein_coding	II	69654	71279	246.122	255.298	285.836	188.361	231.788	224.056	193.847	198.323	204.484	196.548	220.353	238.737
WBGene00001194	egl-27	protein_coding	II	6835008	6847908	3291.64	3289.38	3305.27	2731.63	2876.96	2801.57	2872.46	2883.31	2680.26	3119.72	3150.42	3040.85
WBGene00001196	egl-30	protein_coding	I	1835661	1841965	5567.78	5956.65	6164.77	4834.86	5201.78	5296.58	4348.05	4513.75	4801.15	3269.06	3183.68	3301.37
WBGene00001202	egl-36	protein_coding	X	10734326	10744355	46.5113	58.0642	71.4591	50.8028	46.0104	46.027	49.3429	46.7202	43.9387	32.758	28.0638	33.9809
WBGene00001204	egl-38	protein_coding	IV	10106599	10110517	68.7979	82.0272	66.922	53.9291	63.3729	64.2641	61.0912	44.8133	40.5588	28.9041	38.4578	27.8817
WBGene00001207	egl-43	protein_coding	II	9955185	9963020	290.695	343.777	381.115	250.106	226.58	207.556	223.218	251.717	305.881	128.142	116.413	136.795
WBGene00001208	egl-44	protein_coding	II	5928802	5940830	664.723	704.144	706.651	596.346	599.872	559.272	574.492	648.363	615.142	407.548	403.287	440.009
WBGene00001209	egl-45	protein_coding	III	7824377	7828626	4450.55	4371.4	4261.46	5324.91	5443.12	5468.53	4008.52	3793.87	3748.31	6481.27	6292.53	6248.12
WBGene00001210	egl-46	protein_coding	V	6679123	6681573	257.75	269.123	307.388	164.914	165.811	156.318	190.323	165.905	175.755	107.909	130.964	127.21
WBGene00001211	egl-47	protein_coding	V	9899578	9907647	56.2011	44.2394	47.6394	27.3553	28.648	30.3952	21.147	34.3251	23.6593	18.3059	8.31521	12.1983
WBGene00001214	ego-1	protein_coding	I	7650341	7656338	1435.07	1247	1056.01	1455.3	1478.41	1452.89	1363.98	1216.63	1157.62	2654.36	2569.4	2588.64
WBGene00001215	ego-2	protein_coding	I	11400143	11416433	2148.24	2057.13	2022.41	1849.22	1924.63	1974.82	1944.34	1900.27	1842.05	2302.7	2309.55	2268
WBGene00001223	ehn-3	protein_coding	IV	5416699	5419222	1.93797	7.37323	2.26854	2.34474	2.60436	1.73687	0	2.86042	0	0	0	4.35652
WBGene00001224	ehs-1	protein_coding	II	5820712	5823862	1096.89	1062.67	1094.57	957.437	1027.86	1016.94	1072.62	1084.1	992.002	1521.32	1453.08	1455.08
WBGene00001225	eif-3.B	protein_coding	II	14795404	14798235	2992.22	2808.28	2840.22	3536.66	3647.85	3714.29	2564.66	2339.83	2575.49	3945.41	3751.2	3950.49
WBGene00001226	eif-3.C	protein_coding	I	9976426	9979662	3771.29	3689.38	3503.76	5041.2	5085.46	5216.69	2985.24	2815.61	2791.8	5538.03	5433.99	5622.53
WBGene00001227	eif-3.D	protein_coding	III	8969635	8971578	1768.4	1751.14	1695.74	2448.69	2581.79	2495.88	1504.96	1512.21	1468.57	2842.24	2900.97	2852.65
WBGene00001228	eif-3.E	protein_coding	I	10640465	10642281	1249.99	1265.43	1203.46	1882.83	1791.8	1790.71	1052.65	1055.5	1098.47	1833.49	1859.49	1936.91
WBGene00001229	eif-3.F	protein_coding	II	9331643	9333970	1075.57	1148.38	1091.17	1490.48	1428.06	1348.68	1084.37	1168.01	1206.63	1490.49	1439.57	1538.72
WBGene00001230	eif-3.G	protein_coding	II	8442767	8444175	1038.75	1007.37	945.983	1209.11	1102.51	1135.91	963.361	936.312	919.334	1372.95	1270.15	1331.35
WBGene00001231	eif-3.H	protein_coding	I	4444719	4446613	913.752	886.631	843.898	1284.92	1158.94	1247.94	781.262	762.78	765.548	1334.41	1286.78	1307.83
WBGene00001232	eif-3.I	protein_coding	I	2485861	2489787	1075.57	1049.76	999.293	1592.86	1553.07	1587.5	980.984	958.242	946.373	1730.39	1678.63	1744.35
WBGene00001233	eif-3.K	protein_coding	V	12954002	12955229	668.599	679.259	676.026	862.084	940.176	883.198	532.198	548.248	605.003	975.033	986.391	925.325
WBGene00001234	eif-6	protein_coding	I	12968946	12970272	702.514	695.849	671.489	870.682	960.143	969.173	742.493	672.199	699.64	1213.97	1236.89	1154.48
WBGene00001235	elb-1	protein_coding	III	11718834	11719450	306.199	266.358	311.925	362.654	400.204	389.927	344.225	300.344	277.152	489.443	496.834	501
WBGene00001236	elc-1	protein_coding	III	1414238	1417190	651.158	611.978	659.012	727.652	793.463	752.064	613.262	604.503	635.422	928.786	920.909	862.591
WBGene00001237	elc-2	protein_coding	X	1777288	1778088	7.75188	2.76496	2.26854	1.56316	0.868122	5.21061	3.52449	5.72085	6.75981	0.963471	3.1182	0.871304
WBGene00001239	elo-1	protein_coding	IV	9526366	9528336	3318.77	3372.33	3175.96	3932.92	4036.77	4111.17	2696.24	2735.52	2954.04	3798.97	3836.43	3900.83
WBGene00001240	elo-2	protein_coding	IV	17466062	17467408	1862.39	1908.75	1798.95	2226.72	2305.73	2262.27	1106.69	1193.75	1357.03	1994.38	1959.27	1976.12
WBGene00001241	elo-3	protein_coding	IV	7237718	7240488	1410.84	1449.76	1413.3	1513.14	1546.12	1591.84	1354.58	1239.52	1294.5	1553.12	1456.2	1454.21
WBGene00001242	elo-4	protein_coding	III	9332269	9334274	150.193	141.935	145.187	175.856	181.437	148.502	197.372	336.576	385.309	166.68	104.979	96.7148
WBGene00001243	elo-5	protein_coding	IV	5374616	5377117	1646.3	1741	1565.29	1899.24	1788.33	1773.34	1183.05	1388.26	1395.9	1818.07	1800.24	1737.38
WBGene00001244	elo-6	protein_coding	IV	5386629	5388559	4156.94	3881.08	3905.3	4312.77	4205.18	4107.69	2828.99	3120.72	3496.51	3654.45	3544.36	3665.58
WBGene00001245	elo-7	protein_coding	IV	9529947	9531400	6.78289	10.1382	7.9399	19.5395	19.0987	13.0265	11.7483	15.2556	11.8297	22.1598	20.788	20.9113
WBGene00001246	elo-8	protein_coding	III	11230377	11232069	20.3487	18.4331	9.07417	12.5053	11.2856	15.6318	18.7973	16.2091	13.5196	30.8311	30.1426	31.367
WBGene00001247	elo-9	protein_coding	II	14959526	14964108	204.456	212.902	165.604	226.659	188.382	215.372	116.308	133.486	131.816	166.68	171.501	154.221
WBGene00001248	elp-1	protein_coding	V	20764971	20770161	265.502	268.201	320.999	206.337	181.437	221.451	225.567	269.833	206.174	155.119	138.24	155.963
WBGene00001249	elt-1	protein_coding	IV	9614995	9620280	252.905	264.515	260.882	255.577	223.975	213.635	204.421	192.602	218.004	179.206	164.225	193.43
WBGene00001250	elt-2	protein_coding	X	10481240	10483441	247.091	209.215	224.586	253.232	243.942	269.215	133.931	197.369	184.205	214.854	215.156	204.756
WBGene00001251	elt-3	protein_coding	X	13934874	13941216	319.765	322.579	373.175	372.814	323.809	358.663	229.092	261.252	329.541	210.037	217.235	230.896
WBGene00001252	elt-4	protein_coding	X	10475527	10475959	9.68984	4.60827	14.7455	2.34474	8.68122	6.94748	4.69932	6.67432	6.75981	3.85388	7.2758	6.09913
WBGene00001253	elt-6	protein_coding	IV	1917977	1921643	249.029	239.63	276.762	166.477	176.229	150.239	163.301	149.695	174.065	91.5297	114.334	115.883
WBGene00001258	emb-4	protein_coding	V	18860285	18894974	2450.56	2347.45	2268.54	2547.17	2690.31	2749.46	2216.91	2119.57	1934.99	3414.54	3416.51	3280.46
WBGene00001259	emb-5	protein_coding	III	4715293	4720670	3765.47	3767.72	3552.54	3733.61	3749.42	3911.43	3660.77	3385.79	3190.63	5340.52	5403.84	5180.77
WBGene00001262	emb-8	protein_coding	III	5196680	5199677	1843.98	1789.85	1721.82	2100.11	2146	2134.61	1941.99	1810.65	1705.16	2355.69	2237.83	2245.35
WBGene00001263	emb-9	protein_coding	III	9336881	9344447	13494.1	14681.9	16493.4	15504.2	15914.4	16126	12105.5	13593.7	15346.5	10714.8	10536.4	10744.1
WBGene00001281	emb-27	protein_coding	II	8159865	8162170	714.142	642.393	603.432	750.318	713.596	745.117	649.681	616.898	513.745	1150.38	1048.76	1060.38
WBGene00001284	emb-30	protein_coding	III	9435507	9441460	1039.72	964.05	986.816	989.482	1031.33	1001.3	883.473	862.894	809.487	1324.77	1277.42	1247.71
WBGene00001303	sec-61.G	protein_coding	V	10896658	10897143	1294.56	1338.24	1381.54	2730.06	2653.85	2550.59	1190.1	1155.61	1235.35	2647.62	2580.83	2702.79
WBGene00001309	emr-1	protein_coding	I	1842445	1843227	469.957	470.044	412.875	489.27	506.983	481.981	516.925	430.017	410.658	755.361	739.014	735.381
WBGene00001310	end-1	protein_coding	V	13985128	13987074	4.84492	1.84331	2.26854	3.90791	2.60436	2.6053	3.52449	10.4882	8.44976	6.7443	7.2758	5.22783
WBGene00001311	end-3	protein_coding	V	14014695	14015980	6.78289	3.68662	4.53709	4.68949	6.07685	2.6053	8.22381	4.76737	3.3799	3.85388	1.0394	9.58435
WBGene00001320	ent-1	protein_coding	IV	11653417	11655470	1422.47	1297.69	1238.62	1282.57	1441.08	1419.02	1648.29	1492.19	1384.07	2217.91	2233.67	2224.44
WBGene00001324	eor-1	protein_coding	IV	4793194	4799178	690.886	706.909	674.892	644.023	666.717	706.037	701.374	694.129	557.684	954.8	926.106	947.979
WBGene00001325	eor-2	protein_coding	X	14603017	14608660	563.949	583.407	619.312	452.536	473.126	475.034	512.226	505.341	479.946	473.064	472.927	462.663
WBGene00001328	epi-1	protein_coding	IV	10666823	10679291	8311.95	8872.76	9363.41	10892.1	10653.6	10786.8	6844.56	7167.27	7685.9	7348.39	7262.29	7047.11
WBGene00001329	epn-1	protein_coding	X	14815798	14818514	1944.75	1976.03	1891.97	1817.96	2002.76	2013.03	1892.65	1936.51	1973.86	1695.71	1736.84	1709.5
WBGene00001330	eps-8	protein_coding	IV	14879484	14900653	2752.88	2948.37	3324.55	2532.32	2698.99	2715.59	2165.21	2216.83	2338.89	1530.96	1624.58	1631.08
WBGene00001331	erd-2.1	protein_coding	X	10156858	10158829	704.452	808.291	807.601	1051.23	1122.48	1038.65	644.982	722.734	780.758	738.982	751.487	720.569
WBGene00001332	eri-1	protein_coding	IV	415635	419958	545.538	539.168	462.783	455.662	508.719	466.349	635.583	550.155	500.226	711.042	731.738	769.362
WBGene00001333	erm-1	protein_coding	I	5284026	5291604	3386.6	3381.55	3285.98	4062.66	4043.71	4086.85	2942.95	3016.79	3237.95	4082.23	3925.82	3967.05
WBGene00001334	ero-1	protein_coding	I	14664449	14674841	953.481	916.124	966.399	861.303	864.649	916.198	874.074	897.219	790.897	1002.97	954.17	1012.46
WBGene00001335	F35A5.8	protein_coding	X	3800033	3803464	226.742	202.764	234.794	190.706	184.042	199.74	171.525	174.486	192.654	179.206	154.871	160.32
WBGene00001336	qars-1	protein_coding	IV	15008503	15013183	2129.83	2049.76	1943.01	2474.49	2593.08	2615.72	1839.78	1678.12	1723.75	2807.55	2782.48	2758.55
WBGene00001337	ears-1	protein_coding	I	10336395	10341178	3300.36	3191.69	3220.2	3857.1	3859.67	3948.77	2693.89	2683.08	2697.16	4471.47	4259.46	4279.85
WBGene00001338	ears-2	protein_coding	IV	388686	390468	326.548	310.597	313.059	286.84	263.909	261.399	260.812	258.392	261.943	297.713	279.599	255.292
WBGene00001340	etr-1	protein_coding	II	162374	170631	1575.57	1604.6	1623.14	1634.29	1619.91	1683.89	1605.99	1557.02	1571.66	1849.86	1926.01	1860.23
WBGene00001345	fos-1	protein_coding	V	6003601	6016087	730.614	681.102	787.184	548.67	528.686	535.824	1144.29	1203.28	1250.56	365.155	396.012	427.81
WBGene00001352	evl-14	protein_coding	III	4303096	4313128	1696.69	1645.15	1624.28	1532.68	1496.64	1661.32	1522.58	1468.35	1368.86	2274.75	2298.11	2172.16
WBGene00001358	evl-20	protein_coding	II	8444307	8445177	141.472	133.64	102.084	175.856	164.943	151.108	165.651	188.788	162.235	303.493	274.402	276.203
WBGene00001362	exc-1	protein_coding	X	15470663	15477409	46.5113	59.9075	39.6995	51.5844	41.6698	43.4217	32.8953	52.4411	43.9387	29.8676	16.6304	15.6835
WBGene00001365	exc-4	protein_coding	I	14511431	14518719	513.562	484.79	475.26	551.796	520.005	511.508	541.597	539.667	503.606	635.891	592.458	601.2
WBGene00001366	exc-5	protein_coding	IV	8799081	8813670	535.848	596.31	620.447	428.307	442.742	429.875	471.107	486.272	552.614	275.553	282.717	259.649
WBGene00001368	exc-7	protein_coding	II	9575970	9581560	568.794	640.549	689.637	522.096	525.214	489.797	480.506	497.714	566.134	342.032	302.466	331.096
WBGene00001371	exl-1	protein_coding	II	14412202	14413475	244.184	252.533	254.077	235.256	274.326	234.477	297.232	307.019	256.873	353.594	362.751	387.73
WBGene00001372	exo-3	protein_coding	I	11907525	11909280	449.609	387.095	343.684	391.572	451.423	461.139	672.003	563.503	496.846	1004.9	877.254	1005.49
WBGene00001373	exp-1	protein_coding	II	6157144	6161094	38.7594	53.4559	49.9079	41.4238	43.4061	54.7114	34.0701	30.5112	42.2488	20.2329	23.9062	17.4261
WBGene00001374	exp-2	protein_coding	V	6131400	6143970	451.547	493.085	508.154	271.99	284.744	300.478	263.162	300.344	344.75	134.886	140.319	135.923
WBGene00001377	eya-1	protein_coding	I	14220693	14231360	160.851	164.976	188.289	94.5713	125.878	99.0015	90.462	82.9523	67.5981	85.7489	94.5855	94.1009
WBGene00001385	far-1	protein_coding	III	9080371	9081179	11438.9	12435.9	13370.8	13448.7	13861.3	14092.1	9106.11	9969.53	12916.3	8047.87	8386.92	8254.74
WBGene00001386	far-2	protein_coding	III	9081828	9082511	16374.9	14614.7	13337.9	18881.4	20208.1	20112.9	14953.2	13617.5	13849.2	22329.4	22883.4	22658.3
WBGene00001387	far-3	protein_coding	V	12996787	12997522	148.255	215.667	166.738	224.314	220.503	227.53	496.953	655.037	866.945	280.37	287.914	275.332
WBGene00001388	far-4	protein_coding	V	12998427	12999659	7.75188	0.921654	2.26854	1.56316	1.73624	5.21061	8.22381	11.4417	8.44976	3.85388	4.1576	1.74261
WBGene00001389	far-5	protein_coding	V	12995569	12996836	66.8599	53.4559	62.3849	75.0318	62.5048	76.4222	55.217	64.8363	47.3186	57.8083	54.0488	59.2487
WBGene00001390	far-6	protein_coding	IV	13328359	13329314	671.506	667.277	605.701	607.289	533.895	603.562	623.835	562.55	501.916	508.713	599.734	561.991
WBGene00001391	far-7	protein_coding	II	319789	321110	79.4567	105.069	85.0704	75.0318	93.7571	99.0015	109.259	101.068	147.026	37.5754	44.6942	41.8226
WBGene00001392	far-8	protein_coding	III	842930	843802	674.413	640.549	716.86	732.342	729.222	705.169	547.471	593.061	719.919	522.201	490.597	504.485
WBGene00001393	fat-1	protein_coding	IV	13315644	13318811	4268.38	4030.39	3622.86	3638.26	3825.81	3749.03	4075.49	4113.29	4130.24	4057.18	4019.36	4064.63
WBGene00001394	fat-2	protein_coding	IV	13323873	13326395	8816.79	7933.6	6999.59	4974.76	4891.87	4790.28	8477.58	8241.83	8160.78	5193.11	5255.21	5429.1
WBGene00001395	fat-3	protein_coding	IV	9803023	9806119	1140.49	1117.97	1014.04	1241.15	1256.17	1220.15	1029.15	1162.29	1221.84	1313.21	1237.93	1235.51
WBGene00001396	fat-4	protein_coding	IV	9799429	9802226	2746.1	2619.34	2459.1	2535.45	2429.87	2487.2	2686.84	2706.91	2801.94	2585.96	2529.9	2579.06
WBGene00001397	fat-5	protein_coding	V	17725004	17726818	846.892	727.185	679.429	415.801	466.181	428.138	768.339	865.755	907.504	380.571	355.475	406.028
WBGene00001398	fat-6	protein_coding	IV	11913692	11915687	4842.02	4663.57	4597.2	4076.73	3984.68	4137.22	4126.01	4393.61	4777.49	3334.57	3387.41	3430.32
WBGene00001399	fat-7	protein_coding	V	7151353	7153146	197.673	146.543	129.307	959.782	874.198	918.804	285.484	245.996	278.842	1230.35	1252.48	1330.48
WBGene00001400	fax-1	protein_coding	X	3196064	3199349	31.0075	49.7693	51.0422	32.8264	23.4393	19.1056	21.147	22.8834	16.8995	12.5251	13.5122	10.4557
WBGene00001401	fbf-1	protein_coding	II	6078263	6080843	284.881	259.906	238.197	285.277	308.183	319.584	307.806	245.043	239.973	557.85	554.001	550.664
WBGene00001402	fbf-2	protein_coding	II	6088863	6091480	245.153	232.257	204.169	252.451	284.744	296.136	258.463	255.531	207.864	518.347	541.528	496.643
WBGene00001403	fbl-1	protein_coding	IV	9540806	9546252	379.842	421.196	452.574	389.227	381.105	404.69	290.183	337.53	310.951	300.603	304.544	318.897
WBGene00001404	fbp-1	protein_coding	I	2581015	2586124	1615.3	1681.1	1607.26	2107.92	2220.66	2167.61	1395.7	1514.12	1794.73	1924.05	1939.52	1897.7
WBGene00001405	fce-1	protein_coding	I	9711066	9712719	866.272	784.328	776.976	896.474	883.748	962.225	930.466	930.591	900.744	1090.65	1128.79	1058.63
WBGene00001406	fce-2	protein_coding	V	20425301	20431297	181.2	187.096	164.469	208.682	256.096	225.793	165.651	167.812	190.965	297.713	286.875	274.461
WBGene00001410	feh-1	protein_coding	III	2549920	2560684	497.089	553.914	674.892	296.219	329.886	362.137	339.526	409.041	412.348	148.375	148.634	148.993
WBGene00001411	fem-1	protein_coding	IV	5533140	5537962	744.18	710.595	653.34	827.695	770.892	748.59	637.933	686.502	577.963	1016.46	965.603	952.335
WBGene00001412	fem-2	protein_coding	III	632019	634626	846.892	768.659	673.757	815.971	862.913	884.066	874.074	754.198	709.78	1333.44	1314.84	1360.98
WBGene00001413	fem-3	protein_coding	IV	9104966	9107607	430.229	355.758	333.476	297.001	277.799	349.979	550.996	447.18	363.34	695.626	684.965	684.845
WBGene00001414	fer-1	protein_coding	I	8623012	8631202	87.2086	84.7922	81.6676	100.042	111.988	103.344	108.084	94.394	64.2182	151.265	197.486	195.172
WBGene00001423	fib-1	protein_coding	V	15000651	15002223	4231.56	4058.04	4087.91	5442.15	5341.55	5582.3	2803.15	2585.82	2545.07	7164.37	7236.31	6964.33
WBGene00001424	fis-1	protein_coding	II	6755174	6755965	6.78289	8.29489	3.40281	13.2869	7.81309	11.2896	3.52449	2.86042	1.68995	14.4521	5.197	7.84174
WBGene00001425	fis-2	protein_coding	X	8283275	8285219	133.72	159.446	124.77	166.477	149.317	153.713	177.399	165.905	192.654	159.936	155.91	174.261
WBGene00001426	fkb-1	protein_coding	IV	11036582	11037174	1267.43	1351.14	1252.24	1409.19	1438.48	1479.81	1076.14	1117.47	1306.33	1308.39	1322.12	1285.17
WBGene00001427	fkb-2	protein_coding	I	12918722	12919280	1971.88	1972.34	2143.77	2782.43	2687.7	2685.2	1687.06	1707.67	2088.78	2835.5	2932.15	2903.19
WBGene00001428	fkb-3	protein_coding	V	7225223	7226320	768.405	785.249	813.273	1188	1255.3	1242.73	602.688	776.128	795.967	673.466	634.034	658.706
WBGene00001429	fkb-4	protein_coding	V	12785153	12787126	192.828	194.469	210.975	268.864	237.865	276.162	199.721	184.974	231.523	142.594	116.413	136.795
WBGene00001430	fkb-5	protein_coding	I	3898045	3899802	623.057	673.729	719.128	1865.63	1852.57	1848.03	479.331	565.41	667.531	806.425	803.457	752.807
WBGene00001431	fkb-6	protein_coding	V	20846158	20847727	2285.83	2179.71	2014.47	2419.78	2348.27	2425.54	1967.84	1936.51	1769.38	2943.4	2940.46	2916.26
WBGene00001432	fkb-7	protein_coding	I	10667808	10671357	127.906	168.663	176.946	130.524	122.405	102.475	123.357	162.091	250.113	103.091	81.0733	60.12
WBGene00001433	fkb-8	protein_coding	I	12915166	12918131	137.596	186.174	148.59	60.9633	48.6148	58.1851	125.707	130.626	128.436	52.0274	55.0882	40.08
WBGene00001434	fkh-2	protein_coding	X	3740207	3742323	41.6663	32.2579	46.5051	39.0791	37.3292	23.4477	23.4966	23.8369	18.5895	20.2329	18.7092	13.0696
WBGene00001435	fkh-3	protein_coding	X	13421822	13423440	25.1936	17.5114	20.4169	15.6316	22.5712	28.6583	28.1959	31.4647	20.2794	48.1735	46.773	41.8226
WBGene00001436	fkh-4	protein_coding	X	13427114	13428855	23.2556	17.5114	18.1483	14.85	19.9668	19.1056	39.9442	25.7438	11.8297	23.1233	31.182	40.9513
WBGene00001437	fkh-5	protein_coding	III	4844662	4846608	4.84492	2.76496	3.40281	2.34474	4.34061	0.868434	8.22381	13.3486	15.2096	11.5617	5.197	10.4557
WBGene00001438	fkh-6	protein_coding	II	4379585	4383406	37.7904	28.5713	43.1023	33.608	37.3292	39.948	23.4966	40.0459	40.5588	37.5754	57.167	43.5652
WBGene00001439	fkh-7	protein_coding	IV	5584684	5610378	572.67	636.863	645.401	616.668	612.894	574.035	762.465	771.361	882.155	403.694	403.287	419.969
WBGene00001440	fkh-8	protein_coding	II	6189623	6191393	37.7904	59.9075	69.1906	33.608	44.2742	41.6849	57.5667	49.5807	67.5981	19.2694	32.2214	18.2974
WBGene00001441	fkh-9	protein_coding	X	3816847	3826963	1246.11	1373.26	1565.29	1062.17	1147.66	1115.07	1145.46	1195.66	1460.12	625.293	676.65	600.329
WBGene00001442	fkh-10	protein_coding	I	10163475	10165132	13.5658	16.5898	15.8798	11.7237	11.2856	12.1581	8.22381	7.6278	6.75981	4.81735	3.1182	4.35652
WBGene00001443	fli-1	protein_coding	III	8675297	8683736	1575.57	1569.58	1636.75	1376.36	1418.51	1441.6	1550.78	1495.05	1357.03	1902.86	1890.67	1866.33
WBGene00001444	flp-1	protein_coding	IV	9144705	9146128	264.533	313.362	335.744	239.164	248.283	240.556	242.015	298.438	258.563	118.507	128.886	123.725
WBGene00001445	flp-2	protein_coding	X	10094430	10095245	79.4567	112.442	75.9962	85.9739	70.3179	68.6063	58.7415	70.5571	89.5674	39.5023	25.985	26.1391
WBGene00001446	flp-3	protein_coding	X	10091946	10092964	115.309	155.76	155.395	118.8	115.46	95.5278	136.28	144.928	114.917	78.0411	78.9944	69.7043
WBGene00001447	flp-4	protein_coding	II	10048868	10055594	93.9915	107.834	123.636	76.595	92.889	98.1331	85.7626	95.3474	109.847	36.6119	29.1032	43.5652
WBGene00001448	flp-5	protein_coding	X	8528250	8531076	187.983	190.782	223.452	186.016	169.284	200.608	169.176	204.044	233.213	79.0046	84.1915	63.6052
WBGene00001449	flp-6	protein_coding	V	9471975	9473792	220.928	227.649	220.049	132.869	135.427	117.239	200.896	223.113	201.104	79.9681	92.5067	92.3582
WBGene00001450	flp-7	protein_coding	X	5885865	5886833	95.9295	87.5571	130.441	94.5713	101.57	109.423	68.1402	85.8127	135.196	38.5388	50.9306	63.6052
WBGene00001451	flp-8	protein_coding	X	14881419	14882267	142.441	161.289	173.544	172.729	165.811	166.739	113.959	147.789	219.694	59.7352	65.4822	70.5756
WBGene00001452	flp-9	protein_coding	IV	12754558	12757570	375.966	404.606	406.069	317.322	335.963	304.82	293.708	359.46	371.789	160.9	179.816	174.261
WBGene00001453	flp-10	protein_coding	IV	7868907	7870081	85.2706	89.4004	94.1445	91.445	98.9659	85.1066	96.3361	90.5801	150.406	65.516	96.6643	67.0904
WBGene00001454	flp-11	protein_coding	X	4677334	4678129	295.54	273.731	307.388	234.474	266.513	232.74	244.365	277.461	316.021	164.754	121.61	122.854
WBGene00001455	flp-12	protein_coding	X	4591281	4592350	143.41	183.409	163.335	164.132	164.943	144.16	117.483	163.044	201.104	85.7489	97.7037	93.2295
WBGene00001456	flp-13	protein_coding	IV	7696932	7698420	138.565	190.782	188.289	122.708	124.141	132.87	112.784	129.673	157.166	55.8813	54.0488	53.1496
WBGene00001457	flp-14	protein_coding	III	12910510	12914783	311.044	331.795	315.328	248.543	290.821	280.504	270.211	282.228	316.021	158.973	164.225	142.894
WBGene00001458	flp-15	protein_coding	III	13663400	13667839	156.975	199.077	181.483	137.558	177.965	144.16	140.98	167.812	212.934	64.5526	58.2064	79.2887
WBGene00001459	flp-16	protein_coding	II	13235306	13237417	180.231	199.077	212.109	173.511	195.327	174.555	178.574	204.044	243.353	77.0777	92.5067	88.873
WBGene00001460	flp-17	protein_coding	IV	17190204	17191891	217.053	258.985	255.211	201.648	190.987	176.292	149.203	203.09	211.244	72.2603	83.1521	77.5461
WBGene00001461	flp-18	protein_coding	X	3012182	3018555	394.377	405.528	480.931	286.059	277.799	286.583	273.736	317.507	386.999	154.155	133.043	140.28
WBGene00001462	flp-19	protein_coding	X	10604686	10605831	147.286	178.801	161.067	117.237	110.251	110.291	125.707	110.603	118.297	59.7352	43.6548	53.1496
WBGene00001463	flp-20	protein_coding	X	9349276	9349894	58.1391	58.9859	66.922	47.6765	40.8017	38.2111	52.8674	63.8828	67.5981	12.5251	20.788	23.5252
WBGene00001464	flp-21	protein_coding	V	7793367	7794025	92.0535	110.598	89.6075	85.1924	66.8454	76.4222	103.385	105.836	119.987	21.1964	30.1426	31.367
WBGene00001465	flr-1	protein_coding	X	13452667	13456542	117.247	117.972	120.233	125.053	109.383	136.344	96.3361	113.463	104.777	81.895	91.4673	101.943
WBGene00001466	flr-2	protein_coding	V	11936505	11937810	48.4492	38.7095	53.3108	53.9291	46.0104	62.5273	22.3218	45.7668	52.3885	26.9772	19.7486	34.8522
WBGene00001468	flr-4	protein_coding	X	15089397	15093585	52.3252	70.9674	81.6676	81.2844	82.4716	69.4748	61.0912	53.3946	60.8383	46.2466	45.7336	47.9217
WBGene00001470	baz-2	protein_coding	III	7650553	7656032	953.481	1096.77	1112.72	908.979	918.473	874.513	789.486	794.244	755.408	756.325	697.438	733.638
WBGene00001475	fmi-1	protein_coding	V	13019061	13033401	1689.91	1894	2074.58	1312.27	1145.92	1148.94	1166.61	1243.33	1100.16	648.416	595.577	605.556
WBGene00001476	fmo-1	protein_coding	IV	10661857	10664404	247.091	294.929	282.434	257.922	264.777	257.925	279.61	312.74	354.89	173.425	157.989	174.261
WBGene00001477	fmo-2	protein_coding	IV	10682524	10684367	23.2556	25.8063	15.8798	7.81581	6.94497	6.07904	29.3708	29.5577	37.1789	9.63471	8.31521	13.9409
WBGene00001478	fmo-3	protein_coding	III	10694681	10698864	104.65	115.207	131.576	204.774	182.306	207.556	175.05	213.578	243.353	160.9	171.501	162.934
WBGene00001479	fmo-4	protein_coding	V	13603276	13606701	506.779	465.435	502.482	1319.31	1408.96	1460.71	602.688	676.013	716.539	778.485	811.772	768.49
WBGene00001480	fmo-5	protein_coding	V	899304	903665	138.565	112.442	125.904	157.879	142.372	154.581	142.155	138.254	179.135	106.945	130.964	139.409
WBGene00001481	fog-1	protein_coding	I	3211046	3217267	200.58	161.289	146.321	178.201	193.591	172.818	246.714	249.81	212.934	295.786	268.165	258.777
WBGene00001482	fog-2	protein_coding	V	20199254	20200648	190.89	177.879	133.844	200.085	161.471	192.792	218.518	195.462	170.685	341.069	334.687	367.69
WBGene00001483	fog-3	protein_coding	I	10016765	10018121	11.6278	17.5114	9.07417	30.4817	32.9886	46.027	24.6714	38.139	33.799	28.9041	38.4578	22.6539
WBGene00001484	fox-1	protein_coding	X	2445117	2459893	519.376	477.417	544.45	343.114	401.072	349.111	370.072	348.018	349.82	258.21	257.771	291.887
WBGene00001485	fre-1	protein_coding	V	20075916	20087735	501.934	449.767	391.324	410.33	441.874	451.586	468.757	411.901	454.597	699.48	709.911	696.172
WBGene00001486	frh-1	protein_coding	II	5917422	5918564	83.3327	63.5941	73.7277	85.1924	104.175	90.3172	112.784	125.859	119.987	138.74	132.004	135.923
WBGene00001487	frk-1	protein_coding	IV	10043181	10045739	13.5658	11.9815	14.7455	25.7922	14.7581	37.3427	14.098	9.53474	10.1397	36.6119	50.9306	40.08
WBGene00001488	frm-1	protein_coding	I	14875823	14900322	12709.2	13365.8	14202.2	8484.85	9526.77	10271	10417.2	10789.5	11201	7257.83	7146.92	7119.43
WBGene00001489	frm-2	protein_coding	III	5976781	5982126	472.864	447.002	527.436	476.765	413.226	427.27	374.771	440.505	429.248	341.069	304.544	330.224
WBGene00001490	frm-3	protein_coding	X	11572505	11585126	755.808	776.954	959.594	611.978	650.223	638.299	567.443	582.573	719.919	240.868	268.165	243.094
WBGene00001491	frm-4	protein_coding	I	5402882	5412400	1195.73	1282.94	1256.77	1191.13	1174.57	1229.7	1358.1	1405.42	1360.41	1319.96	1277.42	1353.14
WBGene00001492	frm-5.1	protein_coding	IV	32463	48880	219.959	228.57	239.331	199.303	231.788	217.977	186.798	176.393	238.283	184.986	194.368	176.875
WBGene00001493	frm-7	protein_coding	V	12302484	12306974	1905.02	2028.56	2194.82	1766.37	1738.85	1765.53	1784.57	1946.99	1972.17	1444.24	1385.52	1478.6
WBGene00001494	frm-8	protein_coding	III	3200795	3219150	506.779	599.075	590.955	375.941	366.347	364.742	382.995	431.924	441.077	184.023	201.644	178.617
WBGene00001495	F31B12.3	protein_coding	X	10819442	10820611	9.68984	10.1382	14.7455	17.1948	15.6262	11.2896	15.2728	14.3021	11.8297	20.2329	13.5122	20.04
WBGene00001496	frm-10	protein_coding	V	13463207	13467131	881.776	760.365	758.828	709.676	727.486	720.801	1078.49	1039.29	1093.4	896.991	825.284	825.996
WBGene00001497	fars-1	protein_coding	I	6211981	6214685	1395.34	1343.77	1243.16	1737.46	1724.09	1664.79	1206.55	1081.24	1184.66	1996.31	1956.15	1919.48
WBGene00001498	fars-3	protein_coding	II	8464848	8467072	1220.92	1293.08	1198.93	1583.48	1616.44	1652.63	1199.5	1178.49	1230.28	1928.87	1873	1800.11
WBGene00001499	fsn-1	protein_coding	III	4937322	4939453	778.095	680.181	680.563	705.768	740.508	755.538	965.711	781.849	724.989	1344.04	1323.16	1356.62
WBGene00001500	ftn-1	protein_coding	V	7546468	7547579	39.7284	43.3177	34.0281	53.9291	45.1423	64.2641	82.2381	109.65	89.5674	59.7352	54.0488	69.7043
WBGene00001501	ftn-2	protein_coding	I	3680180	3680927	1528.09	1494	1421.24	2160.29	2102.59	2066.87	1405.1	1594.21	1745.72	1988.6	1949.92	1990.93
WBGene00001502	ftt-2	protein_coding	X	11603708	11605419	6190.84	6380.61	6872.55	7203.05	7421.57	7119.43	5217.42	5494.87	6235.92	4787.49	5051.49	4917.64
WBGene00001503	fum-1	protein_coding	III	7465605	7467640	2597.85	2799.98	2760.82	2992.67	3315.36	3376.47	2420.15	2635.4	2921.93	3140.92	3273.07	3262.16
WBGene00001505	fut-1	protein_coding	II	8754070	8759593	187.983	197.234	204.169	190.706	153.658	195.398	166.826	184.974	179.135	161.863	121.61	113.27
WBGene00001506	fut-2	protein_coding	V	6573939	6575890	15.5038	28.5713	31.7596	32.8264	33.8567	45.1586	38.7694	47.6737	32.1091	27.9407	21.8274	24.3965
WBGene00001507	fut-4	protein_coding	II	2819435	2822535	4.84492	6.45158	4.53709	5.47107	7.81309	8.68434	7.04898	6.67432	6.75981	10.5982	11.4334	6.97043
WBGene00001508	fut-8	protein_coding	V	5986990	5990483	343.021	408.293	353.893	371.251	351.589	350.847	277.26	286.996	337.99	213.891	232.826	208.242
WBGene00001509	fzo-1	protein_coding	II	5833328	5836203	985.457	892.161	880.195	985.574	1025.25	1020.41	894.046	846.685	782.448	1297.8	1309.64	1253.81
WBGene00001510	fzr-1	protein_coding	II	9640156	9644466	1574.6	1551.14	1477.96	1516.27	1685.89	1769.87	1611.87	1554.16	1443.22	2399.04	2375.03	2256.68
WBGene00001511	fzy-1	protein_coding	II	5500770	5503912	1114.33	886.631	863.181	1069.2	1057.37	1068.17	1052.65	910.568	724.989	1931.76	1909.38	1875.05
WBGene00001512	gab-1	protein_coding	III	12771868	12779726	77.5188	107.834	116.83	71.9055	84.2078	65.1326	66.9653	57.2085	81.1177	20.2329	21.8274	22.6539
WBGene00001513	gad-1	protein_coding	V	6431333	6433496	890.497	870.041	746.351	925.392	1000.94	1042.12	869.375	790.43	652.321	1594.54	1507.13	1469.02
WBGene00001514	xnd-1	protein_coding	III	5604460	5607556	1193.79	1024.88	893.806	1005.11	1082.55	1135.04	1123.14	909.615	662.461	2077.24	2039.3	1938.65
WBGene00001515	gap-1	protein_coding	X	2192504	2195348	223.835	247.925	284.702	227.44	187.514	197.135	212.644	219.299	231.523	90.5663	89.3885	108.913
WBGene00001516	gap-2	protein_coding	X	9472470	9516454	1713.16	1817.5	2036.02	1474.06	1546.12	1564.05	1396.87	1354.89	1573.34	1069.45	1061.23	1097.84
WBGene00001517	gar-1	protein_coding	X	6479443	6484880	95.9295	134.561	137.247	87.5371	83.3397	88.5803	98.6858	88.6731	81.1177	31.7945	30.1426	33.9809
WBGene00001518	gar-2	protein_coding	III	6309366	6320873	301.354	325.344	366.37	223.532	209.217	235.346	198.546	219.299	250.113	91.5297	119.531	109.784
WBGene00001519	gar-3	protein_coding	V	14564819	14579719	303.292	316.127	332.342	260.267	264.777	258.793	245.54	239.322	275.462	128.142	120.57	121.983
WBGene00001520	gas-1	protein_coding	X	15586786	15590397	1577.51	1700.45	1702.54	2183.74	2300.52	2243.17	1226.52	1480.75	1742.34	1630.19	1581.97	1672.03
WBGene00001522	gbh-1	protein_coding	II	10690452	10693803	109.495	72.8107	88.4732	133.65	132.823	141.555	101.035	99.1613	86.1875	130.069	129.925	140.28
WBGene00001523	gbh-2	protein_coding	II	8485879	8487571	96.8984	73.7323	82.8018	100.042	119.801	108.554	137.455	115.37	81.1177	104.055	83.1521	119.369
WBGene00001526	gck-1	protein_coding	V	8947799	8956296	1316.85	1231.33	1192.12	1109.06	1155.47	1143.73	1245.32	1206.15	1105.23	1660.06	1608.99	1620.63
WBGene00001527	gcs-1	protein_coding	II	9035562	9038301	1187.97	1164.97	1113.85	1127.04	1178.04	1236.65	1232.4	1261.45	1213.39	1412.45	1366.81	1381.89
WBGene00001528	gcy-1	protein_coding	II	9512490	9516936	0.968984	0.921654	3.40281	0	0	0.868434	2.34966	0.953474	1.68995	0	2.0788	0
WBGene00001529	gcy-2	pseudogene	II	9507602	9512095	1.93797	0.921654	2.26854	2.34474	0.868122	0.868434	0	2.86042	1.68995	1.92694	0	4.35652
WBGene00001530	gcy-3	protein_coding	II	9502757	9507281	9.68984	6.45158	13.6113	14.0685	9.54934	9.55278	9.39864	16.2091	15.2096	3.85388	2.0788	5.22783
WBGene00001531	gcy-4	protein_coding	II	10304139	10308826	11.6278	15.6681	11.3427	14.0685	13.0218	11.2896	19.9721	12.3952	15.2096	6.7443	6.2364	8.71304
WBGene00001532	gcy-5	protein_coding	II	10310400	10316219	8.72086	13.8248	12.477	4.68949	4.34061	3.47374	75.1892	48.6272	64.2182	4.81735	5.197	6.09913
WBGene00001533	gcy-6	protein_coding	V	10308291	10314053	8.72086	16.5898	14.7455	9.37897	7.81309	10.4212	22.3218	14.3021	16.8995	9.63471	2.0788	4.35652
WBGene00001534	gcy-7	protein_coding	V	8387356	8392324	13.5658	22.1197	18.1483	14.0685	15.6262	8.68434	18.7973	20.9764	30.4191	2.89041	2.0788	7.84174
WBGene00001535	gcy-8	protein_coding	IV	7928152	7933782	58.1391	59.9075	71.4591	40.6422	32.1205	35.6058	71.6647	50.5341	62.5282	25.0502	11.4334	19.1687
WBGene00001536	gcy-9	protein_coding	X	11332110	11337883	67.8289	61.7508	88.4732	50.8028	43.4061	38.2111	30.5456	36.232	28.7292	31.7945	32.2214	20.04
WBGene00001537	gcy-11	protein_coding	X	17046241	17055581	166.665	179.723	189.423	151.627	139.768	125.055	149.203	181.16	206.174	86.7124	87.3097	78.4174
WBGene00001538	gcy-12	protein_coding	II	5312046	5319617	1657.93	1728.1	1881.76	1735.89	1675.47	1756.84	1064.4	1288.14	1438.15	1225.54	1153.73	1203.27
WBGene00001539	gcy-13	protein_coding	V	12363754	12369537	0.968984	4.60827	9.07417	6.25265	2.60436	4.34217	22.3218	27.6508	20.2794	2.89041	3.1182	4.35652
WBGene00001540	gcy-14	protein_coding	V	14863134	14868281	10.6588	9.21654	14.7455	7.03423	6.07685	8.68434	10.5735	19.0695	8.44976	1.92694	3.1182	1.74261
WBGene00001541	gcy-15	protein_coding	II	3192349	3197066	83.3327	105.99	98.6816	32.8264	49.4829	46.027	86.9375	76.278	69.288	16.379	31.182	22.6539
WBGene00001542	gcy-17	protein_coding	I	2223353	2233099	23.2556	26.728	22.6854	13.2869	16.4943	19.1056	21.147	24.7903	23.6593	3.85388	6.2364	6.09913
WBGene00001543	gcy-18	protein_coding	IV	12860097	12865956	67.8289	70.9674	78.2647	87.5371	65.9772	52.9745	112.784	110.603	119.987	29.8676	30.1426	31.367
WBGene00001544	gcy-19	protein_coding	II	3250975	3259354	65.8909	67.2807	95.2788	40.6422	29.5161	38.2111	113.959	123.952	126.746	31.7945	24.9456	35.7235
WBGene00001545	gcy-20	protein_coding	V	16248583	16253787	10.6588	14.7465	13.6113	14.0685	7.81309	8.68434	12.9231	8.58127	8.44976	4.81735	6.2364	3.48522
WBGene00001546	gcy-21	protein_coding	II	2659664	2664686	113.371	97.6953	123.636	72.6871	75.5266	63.3957	108.084	116.324	114.917	41.4293	38.4578	37.4661
WBGene00001547	gcy-22	protein_coding	V	20820118	20825062	100.774	70.0457	115.696	59.4002	66.8454	73.8169	116.308	152.556	143.646	54.9178	38.4578	52.2783
WBGene00001548	gcy-23	protein_coding	IV	3282885	3289337	68.7979	82.0272	87.3389	37.5159	51.2192	36.4742	81.0633	81.9988	89.5674	24.0868	28.0638	28.753
WBGene00001549	gcy-25	protein_coding	IV	15872933	15882377	14.5348	9.21654	14.7455	6.25265	7.81309	10.4212	8.22381	5.72085	10.1397	3.85388	8.31521	2.61391
WBGene00001550	gcy-27	protein_coding	IV	17432977	17436652	4.84492	7.37323	15.8798	5.47107	6.07685	4.34217	14.098	4.76737	5.06985	4.81735	2.0788	0.871304
WBGene00001551	gcy-31	protein_coding	X	2419955	2427504	24.2246	23.963	26.0882	18.7579	20.8349	16.5003	16.4476	24.7903	52.3885	9.63471	10.394	12.1983
WBGene00001552	gcy-32	protein_coding	V	13912080	13915490	31.0075	35.0229	31.7596	30.4817	33.8567	32.1321	30.5456	22.8834	25.3493	16.379	11.4334	8.71304
WBGene00001553	gcy-33	protein_coding	V	11995805	12001797	34.8834	55.2992	57.8479	32.0448	36.4611	42.5533	41.1191	18.116	42.2488	13.4886	12.4728	22.6539
WBGene00001554	gcy-34	protein_coding	V	13383019	13385898	17.4417	23.963	17.0141	2.34474	7.81309	13.0265	21.147	15.2556	23.6593	6.7443	11.4334	4.35652
WBGene00001555	gcy-35	protein_coding	I	13325230	13333513	88.1776	105.069	97.5474	66.4344	71.186	72.0801	75.1892	102.022	104.777	19.2694	33.2608	23.5252
WBGene00001556	gcy-36	protein_coding	X	15479017	15485711	37.7904	61.7508	63.5192	25.7922	32.1205	26.053	45.8184	31.4647	37.1789	16.379	9.35461	13.9409
WBGene00001557	gcy-37	protein_coding	IV	2150647	2159169	50.3872	69.124	69.1906	40.6422	48.6148	41.6849	59.9164	57.2085	67.5981	7.70777	22.8668	18.2974
WBGene00001558	gdi-1	protein_coding	IV	14790818	14792887	3567.8	3752.05	3693.19	4512.07	4601.04	4511.52	3402.31	3559.32	3820.98	3963.72	3985.06	3978.38
WBGene00001559	gei-1	protein_coding	III	3344873	3363427	1369.18	1563.13	1570.97	1270.07	1356.01	1240.99	1109.04	1240.47	1429.7	680.211	731.738	737.123
WBGene00001560	gei-3	protein_coding	X	12795201	12813639	1681.19	1693.08	1695.74	1606.15	1794.41	1824.58	1497.91	1522.7	1595.31	1635.97	1620.43	1651.12
WBGene00001561	gei-4	protein_coding	III	344306	354800	2834.28	2858.97	3064.8	2303.32	2273.61	2454.2	2437.77	2336.97	2343.96	2335.45	2320.98	2423.1
WBGene00001562	lin-66	protein_coding	IV	13888079	13893986	2339.13	2590.77	2622.44	2007.1	2188.53	2349.98	2008.96	1982.27	1928.23	1749.66	1879.24	1852.39
WBGene00001563	gei-6	protein_coding	V	7226376	7230848	1463.17	1456.21	1382.68	1241.15	1307.39	1400.78	1375.73	1273.84	1161	1981.86	1955.11	1898.57
WBGene00001564	icl-1	protein_coding	V	724332	728004	7081.34	7086.6	7334.2	8993.66	9522.43	9929.68	7804.4	9029.4	11001.6	5973.52	6592.92	6874.59
WBGene00001565	gei-8	protein_coding	III	8111168	8121232	1628.86	1748.38	1846.59	1474.84	1463.65	1589.23	1342.83	1409.24	1362.1	1285.27	1348.1	1333.97
WBGene00001566	acdh-13	protein_coding	IV	8496485	8498823	500.965	466.357	477.528	570.554	599.004	589.667	428.813	410.947	376.859	823.768	808.654	807.699
WBGene00001568	snpc-4	protein_coding	I	8962322	8966129	1079.45	1081.1	976.608	1160.65	1175.44	1115.07	1204.2	1133.68	931.163	1777.6	1773.22	1794.02
WBGene00001569	meg-3	protein_coding	X	1986469	1989607	586.236	517.048	444.634	486.144	539.972	507.166	419.415	349.925	310.951	814.133	787.866	747.579
WBGene00001570	gei-13	protein_coding	III	9631994	9637116	1219.95	1346.54	1435.99	1150.49	1225.79	1246.2	922.242	1007.82	948.063	559.777	558.158	479.217
WBGene00001571	gei-14	protein_coding	II	8273543	8276231	509.686	455.297	421.949	493.178	527.818	584.456	559.219	423.343	407.278	1059.82	1027.97	1015.94
WBGene00001572	gei-15	protein_coding	X	6820005	6823268	613.367	643.314	727.068	551.796	594.663	568.825	446.436	500.574	608.383	378.644	355.475	380.76
WBGene00001574	gei-17	protein_coding	I	9100843	9108140	1859.48	1766.81	1752.45	1570.2	1603.42	1599.66	2274.47	2090.02	1918.1	1959.7	1953.03	1925.58
WBGene00001575	gei-18	protein_coding	IV	13981062	13982525	10.6588	11.0598	18.1483	19.5395	22.5712	19.1056	4.69932	10.4882	18.5895	8.67124	11.4334	6.09913
WBGene00001577	gem-4	protein_coding	IV	11745640	11748689	128.875	122.58	98.6816	90.6634	92.889	82.5013	361.848	426.203	368.409	90.5663	118.492	119.369
WBGene00001578	ges-1	protein_coding	V	1427653	1432137	625.964	597.232	542.182	573.681	637.201	626.141	578.017	607.363	748.649	468.247	460.454	500.129
WBGene00001579	gex-2	protein_coding	IV	572769	583577	994.178	964.05	936.908	1020.75	977.505	994.357	945.739	910.568	839.906	1068.49	1142.3	1136.18
WBGene00001580	gex-3	protein_coding	IV	12404431	12408690	1195.73	1172.34	1137.67	1158.3	1175.44	1189.76	1172.48	1068.84	983.552	1703.42	1729.56	1693.82
WBGene00001581	gfi-1	protein_coding	V	6392537	6399931	4824.57	4775.09	4998.73	5864.2	6526.54	6648.73	3247.23	3525	4172.49	5290.42	5551.44	5565.89
WBGene00001582	gfi-2	protein_coding	I	9737816	9744146	1665.68	1652.53	1637.89	1480.31	1563.49	1451.15	1681.18	1588.49	1558.14	1764.12	1711.89	1748.71
WBGene00001583	gfi-3	protein_coding	X	14480572	14484702	343.989	314.284	281.299	267.301	269.986	267.478	292.533	256.485	251.803	303.493	333.648	331.967
WBGene00001584	nrde-4	protein_coding	IV	7646320	7654262	918.597	816.585	720.262	846.452	850.759	908.382	958.662	883.871	740.199	1450.02	1332.51	1360.11
WBGene00001585	gfl-1	protein_coding	IV	11521290	11522214	280.037	217.51	274.494	287.622	250.019	252.714	286.659	295.577	245.043	377.681	389.775	437.395
WBGene00001586	lgc-57	protein_coding	II	10695013	10702555	43.6043	64.5158	73.7277	48.458	45.1423	46.027	36.4197	55.3015	43.9387	15.4155	14.5516	14.8122
WBGene00001587	lgc-58	protein_coding	X	6075509	6081881	50.3872	62.6725	49.9079	38.2975	31.2524	39.948	42.2939	48.6272	38.8689	19.2694	17.6698	10.4557
WBGene00001588	lgc-56	protein_coding	II	5130381	5133472	60.077	66.3591	83.9361	52.3659	57.296	49.5008	38.7694	37.1855	42.2488	16.379	24.9456	26.1391
WBGene00001589	gip-1	protein_coding	III	2347591	2362056	731.583	733.637	727.068	712.802	709.255	741.643	800.06	661.711	665.841	1048.26	1000.94	923.582
WBGene00001590	lipt-1	protein_coding	I	9226905	9228184	197.673	156.681	153.127	180.545	143.24	154.581	250.239	204.997	214.624	263.991	271.284	233.51
WBGene00001591	glc-1	protein_coding	V	16219634	16221917	111.433	127.188	106.622	66.4344	65.9772	58.1851	140.98	140.161	187.585	88.6393	80.0339	96.7148
WBGene00001592	glc-2	protein_coding	I	4885041	4888002	141.472	129.953	146.321	135.214	127.614	141.555	113.959	104.882	118.297	101.164	108.098	108.913
WBGene00001593	glc-3	protein_coding	V	5449275	5453715	53.2941	53.4559	43.1023	31.2632	31.2524	35.6058	36.4197	34.3251	52.3885	9.63471	15.591	10.4557
WBGene00001594	glc-4	protein_coding	II	7172204	7174943	186.045	160.368	190.558	140.685	130.218	118.976	113.959	114.417	136.886	65.516	66.5216	62.7339
WBGene00001595	gld-1	protein_coding	I	7695681	7698222	5157.9	4248.82	3677.31	4800.47	5337.21	5472.87	4257.59	3638.46	3180.49	11684	11310.8	10958.4
WBGene00001596	gld-2	protein_coding	I	6369748	6386194	2905.98	2580.63	2537.37	2597.19	2684.23	2745.12	2703.29	2306.45	2371	3789.33	3661.81	3658.61
WBGene00001597	gld-3	protein_coding	II	7132643	7137522	1912.78	1631.33	1381.54	1811.71	1862.99	1930.53	2035.98	1754.39	1304.64	3620.72	3581.77	3634.21
WBGene00001598	glh-1	protein_coding	I	6854478	6857536	3897.26	3452.52	3198.65	3689.06	3771.99	3918.38	3314.2	2955.77	2643.08	7094.04	7101.19	6811.86
WBGene00001599	glh-2	protein_coding	I	6513928	6517507	1351.73	1200.92	1032.19	1205.98	1180.65	1256.62	1147.81	1051.68	905.814	2314.26	2416.61	2335.97
WBGene00001600	glh-3	protein_coding	I	5792321	5795114	433.136	388.016	297.179	407.985	402.808	382.111	579.191	481.505	403.898	807.389	743.171	774.589
WBGene00001601	glh-4	protein_coding	I	3727027	3731179	1553.28	1294	1080.96	1159.08	1160.68	1280.07	1363.98	1185.17	1084.95	2348.94	2261.74	2292.4
WBGene00001602	gln-1	protein_coding	X	6058255	6060242	284.881	339.169	316.462	297.782	325.546	317.847	366.547	391.878	410.658	287.114	278.559	302.343
WBGene00001603	gln-2	protein_coding	III	9943243	9944823	55.2321	76.4973	58.9821	102.387	85.944	84.2381	59.9164	43.8598	33.799	159.936	176.698	196.043
WBGene00001604	gln-3	protein_coding	IV	16167781	16170678	2006.77	2053.45	2197.08	2749.6	3089.64	2973.52	2678.61	2566.75	2643.08	2344.12	2454.02	2518.94
WBGene00001605	gln-4	pseudogene	III	13601760	13603156	5.81391	7.37323	7.9399	9.37897	13.8899	5.21061	27.0211	23.8369	30.4191	18.3059	30.1426	20.9113
WBGene00001606	gln-5	protein_coding	IV	17272231	17273652	1094.95	896.769	747.485	1240.37	1326.49	1424.23	1300.54	1034.52	875.395	2442.4	2446.75	2431.81
WBGene00001607	gln-6	protein_coding	IV	9739261	9740901	3246.1	2632.24	2248.13	3269.35	3433.42	3536.26	3421.11	2801.31	2448.74	6516.92	6637.61	6712.53
WBGene00001608	R07B1.8	protein_coding	X	9870632	9872654	41.6663	53.4559	70.3248	46.1133	36.4611	45.1586	81.0633	70.5571	62.5282	30.8311	27.0244	28.753
WBGene00001609	glp-1	protein_coding	III	9092241	9099698	2511.61	2054.37	1721.82	1939.1	2043.56	2137.22	2502.39	2197.76	1787.97	3887.61	3720.01	3753.58
WBGene00001612	glr-1	protein_coding	III	8584163	8588642	107.557	145.621	147.455	113.329	85.944	87.7119	88.1123	71.5106	92.9473	41.4293	40.5366	51.4069
WBGene00001613	glr-2	protein_coding	III	7138640	7144959	68.7979	93.087	63.5192	64.0897	44.2742	50.3692	63.4409	55.3015	47.3186	27.9407	31.182	27.8817
WBGene00001614	glr-3	protein_coding	I	7117808	7121545	11.6278	15.6681	17.0141	11.7237	4.34061	10.4212	15.2728	11.4417	15.2096	2.89041	6.2364	6.97043
WBGene00001615	glr-4	protein_coding	II	7785100	7794322	190.89	233.178	242.734	142.248	171.888	147.634	169.176	138.254	187.585	95.3836	76.9156	97.5861
WBGene00001616	glr-5	protein_coding	V	8716495	8720516	196.704	215.667	271.091	160.224	152.789	157.187	109.259	147.789	167.305	64.5526	56.1276	79.2887
WBGene00001617	glr-6	protein_coding	X	6836210	6840720	171.51	211.059	215.512	127.398	120.669	134.607	135.106	160.184	167.305	99.2375	92.5067	96.7148
WBGene00001618	glr-7	protein_coding	X	2413909	2419877	19.3797	14.7465	18.1483	14.0685	6.94497	10.4212	15.2728	7.6278	13.5196	7.70777	6.2364	3.48522
WBGene00001619	glr-8	protein_coding	X	6505980	6509957	16.4727	22.1197	31.7596	11.7237	13.8899	8.68434	7.04898	22.8834	8.44976	9.63471	13.5122	5.22783
WBGene00001620	glt-1	protein_coding	X	3496026	3499169	1506.77	1463.59	1643.56	1375.58	1424.59	1419.89	1022.1	1019.26	1135.65	966.361	992.628	916.612
WBGene00001621	glt-3	protein_coding	IV	10130257	10133283	112.402	136.405	124.77	108.64	99.834	105.081	77.5388	103.929	138.576	59.7352	64.4428	60.9913
WBGene00001622	glt-4	protein_coding	X	6403422	6408411	346.896	339.169	368.638	337.643	362.007	335.216	303.106	301.298	297.431	192.694	173.58	189.944
WBGene00001623	glt-5	protein_coding	II	9706481	9708885	64.922	72.8107	82.8018	65.6528	80.7353	70.3432	65.7905	69.6036	113.227	42.3927	35.3396	44.4365
WBGene00001624	glt-6	protein_coding	IV	7503622	7506447	57.1701	58.0642	58.9821	72.6871	87.6803	77.2907	50.5177	66.7432	79.4277	35.6484	37.4184	41.8226
WBGene00001625	glt-7	protein_coding	IV	532135	535688	29.0695	29.4929	23.8197	32.0448	22.5712	27.7899	29.3708	29.5577	27.0392	16.379	12.4728	16.5548
WBGene00001626	gly-1	protein_coding	II	10899985	10902204	10.6588	10.1382	11.3427	21.1027	23.4393	31.2636	10.5735	12.3952	10.1397	14.4521	17.6698	18.2974
WBGene00001627	gly-2	protein_coding	I	6507894	6511619	177.324	224.884	172.409	157.879	160.602	173.687	166.826	203.09	185.895	131.996	98.7431	129.824
WBGene00001628	gly-3	protein_coding	III	7914306	7917767	1088.17	1152.07	1050.34	1155.96	1230.13	1191.49	1063.22	1051.68	1095.09	1321.88	1284.7	1402.8
WBGene00001629	gly-4	protein_coding	V	19881372	19895350	1079.45	1107.83	1073.02	1095	1117.27	1110.73	976.284	1079.33	1064.67	1022.24	1036.28	1036.85
WBGene00001630	gly-5	protein_coding	III	13187390	13204903	1746.11	1776.03	1827.31	1599.12	1628.6	1630.05	1472.06	1579.91	1595.31	1476.04	1445.81	1511.71
WBGene00001631	gly-6	protein_coding	III	4324280	4331228	687.979	707.83	798.527	873.026	856.836	834.565	493.429	548.248	635.422	530.873	450.06	446.979
WBGene00001632	gly-7	protein_coding	V	1815851	1821323	1483.52	1373.26	1375.87	1542.06	1604.29	1677.82	1414.5	1420.68	1360.41	1936.58	1878.2	1825.38
WBGene00001633	gly-8	protein_coding	III	11625242	11628235	1106.58	1124.42	1156.96	1552.22	1452.37	1635.26	1211.25	1314.84	1583.48	818.95	813.851	820.769
WBGene00001635	gly-10	protein_coding	IV	13779096	13782396	1113.36	1144.69	986.816	1093.43	1101.65	1065.57	969.235	917.242	836.526	1468.33	1463.48	1465.53
WBGene00001636	gly-11	protein_coding	III	12171354	12177245	255.812	264.515	275.628	275.117	269.118	278.767	180.924	218.346	233.213	166.68	162.147	136.795
WBGene00001637	gly-12	protein_coding	X	7485864	7490707	243.215	258.985	290.374	257.14	289.084	270.952	178.574	198.323	267.012	158.009	140.319	156.835
WBGene00001638	gly-13	protein_coding	X	9293666	9296622	363.369	343.777	351.624	311.069	314.26	310.9	233.791	238.369	258.563	282.297	258.811	223.925
WBGene00001639	gly-14	protein_coding	III	3490337	3493238	40.6973	32.2579	31.7596	11.7237	24.3074	12.1581	79.8885	58.1619	64.2182	36.6119	29.1032	33.1096
WBGene00001640	gly-15	protein_coding	I	12462176	12465816	1.93797	7.37323	2.26854	1.56316	3.47249	3.47374	1.17483	2.86042	1.68995	0	1.0394	1.74261
WBGene00001643	gly-18	protein_coding	I	7110234	7112443	25.1936	37.7878	32.8939	25.7922	9.54934	23.4477	22.3218	17.1625	16.8995	8.67124	12.4728	7.84174
WBGene00001644	gly-19	protein_coding	I	7112867	7115055	81.3947	69.124	78.2647	90.6634	84.2078	108.554	76.364	70.5571	81.1177	64.5526	67.561	68.833
WBGene00001645	gly-20	protein_coding	V	11282572	11286039	1006.77	981.561	887	878.497	889.825	953.541	1079.67	1026.89	954.823	1262.15	1276.38	1226.8
WBGene00001646	gna-1	protein_coding	V	10319654	10320151	52.3252	79.2622	79.399	53.1475	58.1641	66.8694	70.4898	69.6036	74.3579	68.4064	42.6154	43.5652
WBGene00001647	gna-2	protein_coding	I	7699682	7700958	694.762	592.623	491.14	749.536	786.518	818.934	782.437	717.013	569.514	1298.76	1202.59	1247.71
WBGene00001648	goa-1	protein_coding	I	7522116	7526716	2986.41	3098.6	3305.27	2797.28	2828.34	2759.02	2523.54	2602.99	2484.23	2635.09	2709.72	2628.72
WBGene00001649	gob-1	protein_coding	X	15493602	15497504	724.8	772.346	876.792	894.911	915.868	903.172	681.402	772.314	799.347	813.17	845.033	777.203
WBGene00001650	gon-1	protein_coding	IV	9934206	9953433	3058.11	3367.72	3566.15	2905.14	2936.86	2966.57	2255.67	2503.82	2700.54	1514.58	1576.77	1560.51
WBGene00001651	gon-2	protein_coding	I	8549513	8570998	1731.58	1811.97	1991.78	1827.34	1808.3	1815.03	1430.94	1519.84	1367.17	1647.54	1523.76	1534.37
WBGene00001653	gon-4	protein_coding	IV	10197817	10202993	1190.88	1019.35	1031.05	1019.96	1018.31	1075.12	1217.12	1122.24	790.897	1886.48	1727.48	1793.14
WBGene00001660	gop-1	protein_coding	III	5254438	5258886	517.438	459.905	493.408	466.604	484.412	542.771	441.736	462.435	442.767	678.284	652.744	637.795
WBGene00001661	gop-2	protein_coding	III	5259023	5260512	294.571	282.948	288.105	356.401	296.029	336.084	327.778	300.344	319.401	466.32	424.075	464.405
WBGene00001662	gop-3	protein_coding	III	5260694	5263837	680.227	711.517	696.443	729.997	727.486	765.091	734.269	762.78	669.221	825.695	884.53	812.927
WBGene00001663	gpa-1	protein_coding	V	11174433	11177677	26.1626	26.728	24.954	32.0448	13.8899	15.6318	29.3708	27.6508	33.799	13.4886	23.9062	20.9113
WBGene00001664	gpa-2	protein_coding	V	8371005	8374034	41.6663	61.7508	66.922	36.7343	28.648	31.2636	48.1681	65.7897	67.5981	19.2694	12.4728	30.4956
WBGene00001665	gpa-3	protein_coding	V	9356581	9359774	55.2321	60.8292	45.3709	63.3081	50.3511	47.7639	65.7905	42.9064	50.6985	10.5982	22.8668	20.9113
WBGene00001666	gpa-4	protein_coding	IV	401695	405273	39.7284	24.8847	26.0882	20.3211	26.9118	19.974	44.6436	42.9064	42.2488	20.2329	14.5516	12.1983
WBGene00001667	gpa-5	protein_coding	X	2118894	2121061	2.90695	4.60827	0	3.90791	0.868122	5.21061	5.87415	2.86042	3.3799	0	0	5.22783
WBGene00001668	gpa-6	protein_coding	X	13191212	13194390	6.78289	10.1382	5.67136	2.34474	9.54934	7.81591	5.87415	3.8139	10.1397	1.92694	4.1576	2.61391
WBGene00001669	gpa-7	protein_coding	IV	10404008	10408747	243.215	257.141	332.342	222.751	217.03	204.082	177.399	188.788	212.934	120.434	91.4673	121.983
WBGene00001670	gpa-8	protein_coding	V	12638666	12640484	6.78289	5.52992	12.477	13.2869	6.94497	6.94748	12.9231	18.116	15.2096	0.963471	5.197	0.871304
WBGene00001671	gpa-9	protein_coding	V	12645477	12649313	10.6588	16.5898	14.7455	13.2869	17.3624	16.5003	22.3218	24.7903	11.8297	19.2694	9.35461	13.0696
WBGene00001672	gpa-10	protein_coding	V	6852521	6854811	20.3487	14.7465	12.477	10.9421	10.4175	6.94748	16.4476	9.53474	18.5895	9.63471	8.31521	8.71304
WBGene00001673	gpa-11	protein_coding	II	4247197	4255577	35.8524	25.8063	38.5652	24.229	34.7249	27.7899	29.3708	32.4181	23.6593	6.7443	9.35461	8.71304
WBGene00001674	gpa-12	protein_coding	X	9243557	9249107	107.557	86.6355	106.622	101.606	112.856	91.1856	96.3361	94.394	108.157	60.6987	78.9944	72.3182
WBGene00001675	gpa-13	protein_coding	V	12752603	12754939	24.2246	10.1382	10.2084	12.5053	8.68122	10.4212	14.098	12.3952	16.8995	11.5617	10.394	4.35652
WBGene00001676	gpa-14	protein_coding	I	5942390	5945651	31.0075	34.1012	30.6253	25.7922	19.0987	22.5793	27.0211	28.6042	23.6593	8.67124	8.31521	3.48522
WBGene00001677	gpa-15	protein_coding	I	8531684	8534527	23.2556	35.9445	38.5652	10.9421	20.8349	19.1056	14.098	26.6973	32.1091	6.7443	19.7486	8.71304
WBGene00001678	gpa-16	protein_coding	I	897286	907370	695.731	621.195	583.016	683.884	652.827	701.695	774.213	653.13	610.073	1164.84	1118.4	1110.04
WBGene00001679	gpb-1	protein_coding	II	11742811	11748611	6409.83	6850.65	7445.36	5497.64	5985.7	6178.04	5650.94	5373.78	5848.92	4872.27	4897.66	4793.04
WBGene00001680	gpb-2	protein_coding	I	7318290	7321085	385.656	384.33	420.815	318.104	290.821	319.584	357.149	346.111	402.208	223.525	203.723	202.143
WBGene00001681	gpc-1	protein_coding	X	12881109	12884989	41.6663	47.0044	45.3709	36.7343	40.8017	43.4217	29.3708	39.0925	60.8383	17.3425	17.6698	19.1687
WBGene00001682	gpc-2	protein_coding	I	6757763	6758178	588.174	597.232	638.595	566.646	608.553	585.325	525.149	535.853	555.994	474.991	504.109	505.356
WBGene00001683	gpd-1	protein_coding	II	10394129	10395349	1127.9	972.345	808.736	1039.5	1151.13	1180.2	912.843	712.245	601.623	1838.3	1848.05	1834.97
WBGene00001684	gpd-2	protein_coding	X	3113443	3114689	2624.01	2769.57	2750.61	3276.39	3363.97	3461.58	2162.86	2572.47	3315.69	2386.52	2450.91	2494.54
WBGene00001685	gpd-3	protein_coding	X	3112091	3113341	2895.33	2975.1	3044.38	3839.91	3968.18	3953.98	2812.54	3190.33	4103.2	2938.59	3006.99	3024.3
WBGene00001686	gpd-4	protein_coding	II	10171268	10172498	533.91	437.786	351.624	600.254	662.377	640.036	429.988	340.39	356.58	985.631	1036.28	1100.46
WBGene00001687	gpn-1	protein_coding	X	15681693	15687477	16.4727	34.1012	15.8798	43.7685	40.8017	34.7374	24.6714	33.3716	33.799	28.9041	11.4334	13.9409
WBGene00001688	gpr-1	protein_coding	III	8628932	8630776	192.828	176.036	154.261	233.693	191.855	217.109	213.819	207.857	223.074	295.786	285.835	304.956
WBGene00001689	gpr-2	protein_coding	III	9391330	9393164	232.556	200.921	206.437	221.187	264.777	250.978	231.442	226.927	238.283	405.621	415.76	398.186
WBGene00001690	grd-1	protein_coding	X	11109440	11115887	370.152	384.33	436.695	553.36	566.883	574.035	332.477	409.994	380.239	229.306	219.314	246.579
WBGene00001691	grd-2	protein_coding	V	20609794	20613929	116.278	129.953	137.247	173.511	186.646	227.53	173.875	176.393	189.275	89.6028	113.295	97.5861
WBGene00001692	grd-3	protein_coding	IV	3439655	3440453	779.064	736.402	828.018	885.532	865.517	912.725	406.491	496.76	787.517	763.069	750.447	765.005
WBGene00001693	grd-4	protein_coding	X	8501222	8502288	7.75188	8.29489	5.67136	22.6659	32.1205	28.6583	9.39864	5.72085	13.5196	8.67124	6.2364	7.84174
WBGene00001694	grd-5	protein_coding	V	8619032	8619870	542.631	541.933	544.45	867.555	962.747	885.803	453.485	537.76	601.623	661.905	646.507	643.894
WBGene00001695	grd-6	protein_coding	V	9221866	9224354	414.725	489.398	516.094	646.368	720.541	712.985	352.449	434.784	577.963	294.822	356.514	427.81
WBGene00001696	grd-7	protein_coding	X	7267870	7269479	29.0695	14.7465	18.1483	26.5738	36.4611	38.2111	28.1959	67.6967	72.6679	10.5982	8.31521	16.5548
WBGene00001697	grd-8	protein_coding	V	7842528	7844353	1.93797	1.84331	2.26854	2.34474	4.34061	2.6053	5.87415	9.53474	8.44976	0.963471	1.0394	1.74261
WBGene00001698	grd-9	protein_coding	V	5895321	5898602	22.2866	21.198	18.1483	17.9764	13.0218	17.3687	27.0211	49.5807	67.5981	6.7443	12.4728	7.84174
WBGene00001699	grd-10	protein_coding	IV	3441055	3441841	547.476	672.807	766.768	733.123	708.387	727.748	333.652	470.063	589.793	245.685	205.801	205.628
WBGene00001700	grd-11	protein_coding	V	20356772	20365773	28.1005	44.2394	61.2507	40.6422	26.0436	42.5533	43.4687	49.5807	49.0086	19.2694	18.7092	26.1391
WBGene00001701	grd-12	protein_coding	V	14978505	14980250	61.046	57.1425	51.0422	45.3317	53.8235	54.7114	45.8184	43.8598	38.8689	25.0502	20.788	11.327
WBGene00001702	grd-13	protein_coding	IV	3438312	3439507	468.988	577.877	657.878	579.933	657.168	640.036	294.882	409.994	544.164	170.534	172.541	181.231
WBGene00001703	grd-14	protein_coding	X	8500021	8501037	241.277	262.671	310.79	618.231	628.52	667.826	264.337	268.88	272.082	288.078	326.372	377.275
WBGene00001704	grd-15	protein_coding	I	13564567	13566362	11.6278	11.0598	15.8798	12.5053	12.1537	20.8424	16.4476	18.116	10.1397	2.89041	3.1182	10.4557
WBGene00001705	grd-16	protein_coding	IV	2476686	2480316	37.7904	34.1012	37.431	27.3553	20.8349	16.5003	42.2939	26.6973	33.799	23.1233	25.985	20.04
WBGene00001706	grd-17	pseudogene	V	16990810	16991459	0	0	1.13427	0.781581	0	0.868434	3.52449	0	1.68995	1.92694	0	0.871304
WBGene00001707	grh-1	protein_coding	I	1258201	1268155	1107.55	1145.62	1296.47	903.508	974.032	991.752	916.368	937.265	1019.04	469.21	462.533	401.671
WBGene00001708	grk-1	protein_coding	X	9991248	9999208	789.722	801.839	829.153	683.102	651.959	681.721	628.534	614.991	686.12	627.22	571.67	583.774
WBGene00001709	grk-2	protein_coding	III	676122	680658	571.701	595.388	752.022	428.307	421.907	434.217	449.96	472.923	557.684	227.379	269.205	252.678
WBGene00001710	grl-1	protein_coding	V	5530725	5533855	78.4877	116.128	121.367	82.8476	66.8454	62.5273	92.8116	94.394	84.4976	23.1233	24.9456	27.8817
WBGene00001711	grl-2	protein_coding	V	12945075	12946858	27.1316	29.4929	37.431	25.7922	37.3292	33.8689	14.098	20.9764	25.3493	14.4521	11.4334	11.327
WBGene00001712	grl-3	protein_coding	V	11411511	11412894	61.046	36.8662	46.5051	16.4132	22.5712	9.55278	69.315	132.533	204.484	32.758	24.9456	12.1983
WBGene00001713	grl-4	protein_coding	IV	7309838	7310760	783.908	820.272	885.866	1032.47	1129.43	1240.12	1289.96	1450.23	1412.8	625.293	670.413	653.478
WBGene00001714	grl-5	protein_coding	V	4412748	4414663	281.974	390.781	403.801	591.657	612.026	679.116	399.442	454.807	471.497	280.37	302.466	314.541
WBGene00001715	grl-6	protein_coding	X	6449959	6450939	31.9765	39.6311	35.1624	32.8264	37.3292	23.4477	22.3218	24.7903	33.799	10.5982	12.4728	12.1983
WBGene00001716	grl-7	protein_coding	V	11344828	11347012	949.605	1025.8	1188.72	1370.89	1484.49	1479.81	1025.63	1135.59	1221.84	543.398	546.725	588.13
WBGene00001717	grl-8	protein_coding	V	6731831	6733095	11.6278	10.1382	13.6113	9.37897	14.7581	10.4212	7.04898	14.3021	10.1397	6.7443	9.35461	1.74261
WBGene00001718	grl-9	protein_coding	V	6730216	6731694	159.882	152.995	114.561	122.708	75.5266	72.0801	271.386	430.017	655.701	92.4932	93.5461	50.5356
WBGene00001719	grl-10	protein_coding	V	7774545	7775759	173.448	203.686	189.423	236.038	236.997	218.845	168.001	198.323	202.794	106.945	100.822	115.883
WBGene00001720	grl-11	protein_coding	III	9117349	9118364	5.81391	6.45158	3.40281	3.90791	0.868122	2.6053	3.52449	5.72085	0	2.89041	0	1.74261
WBGene00001721	grl-12	protein_coding	V	8635820	8637007	14.5348	19.3547	15.8798	19.5395	12.1537	21.7109	21.147	12.3952	18.5895	12.5251	12.4728	7.84174
WBGene00001722	grl-13	protein_coding	V	4362668	4364617	9.68984	2.76496	12.477	4.68949	2.60436	3.47374	9.39864	14.3021	15.2096	1.92694	7.2758	2.61391
WBGene00001723	grl-14	protein_coding	V	20825559	20827743	22.2866	25.8063	37.431	32.0448	20.8349	15.6318	48.1681	25.7438	35.489	11.5617	12.4728	25.2678
WBGene00001724	grl-15	protein_coding	III	12232632	12236014	280.037	334.56	302.851	462.696	512.192	536.692	339.526	349.925	366.72	222.562	201.644	209.113
WBGene00001725	grl-16	protein_coding	I	572173	575120	4061.98	4284.77	4675.47	4480.81	4918.78	5115.08	4416.19	4705.4	5441.64	2740.11	3273.07	3663.83
WBGene00001726	grl-17	protein_coding	V	13561973	13563941	139.534	123.502	119.099	50.0212	48.6148	33.8689	217.344	360.413	569.514	100.201	77.955	59.2487
WBGene00001727	grl-18	protein_coding	V	5485631	5488866	38.7594	47.0044	40.8338	21.8843	18.2306	26.053	30.5456	47.6737	35.489	15.4155	9.35461	18.2974
WBGene00001728	grl-19	protein_coding	IV	251908	252554	43.6043	35.0229	48.7737	14.0685	12.1537	5.21061	56.3919	104.882	143.646	20.2329	27.0244	15.6835
WBGene00001729	grl-20	protein_coding	IV	2126136	2128861	337.207	347.464	338.013	368.125	308.183	294.399	566.268	817.128	1210.01	179.206	162.147	147.25
WBGene00001730	grl-21	protein_coding	IV	10737474	10738191	148.255	181.566	198.498	231.348	292.557	304.82	518.1	552.062	571.204	158.973	167.344	156.835
WBGene00001731	grl-22	protein_coding	III	5413137	5414011	26.1626	23.0413	32.8939	43.7685	24.3074	25.1846	39.9442	49.5807	57.4584	34.685	16.6304	34.8522
WBGene00001732	grl-23	protein_coding	V	12575191	12576897	384.687	361.288	361.833	439.249	397.6	418.585	607.387	972.544	1193.11	190.767	162.147	176.003
WBGene00001733	grl-24	protein_coding	IV	17475315	17475843	0	0.921654	2.26854	1.56316	0.868122	0.868434	0	1.90695	0	0	0	0.871304
WBGene00001734	grl-25	protein_coding	III	8962293	8965707	773.25	674.651	570.539	729.997	650.223	665.221	1124.31	1786.81	2548.45	290.968	311.82	277.946
WBGene00001735	grl-26	protein_coding	IV	321514	322814	1.93797	4.60827	3.40281	0.781581	2.60436	2.6053	8.22381	9.53474	8.44976	1.92694	1.0394	3.48522
WBGene00001736	grl-27	protein_coding	V	3575055	3575859	28.1005	25.8063	23.8197	46.1133	46.8786	45.1586	39.9442	20.023	42.2488	44.3197	51.97	95.8435
WBGene00001737	grl-28	protein_coding	V	3551346	3551865	0.968984	0.921654	4.53709	3.12632	0.868122	0.868434	3.52449	0	3.3799	0	2.0788	3.48522
WBGene00001739	grl-30	protein_coding	V	3556286	3556804	0	0.921654	1.13427	1.56316	0.868122	0.868434	1.17483	0.953474	0	0.963471	2.0788	4.35652
WBGene00001740	gro-1	protein_coding	III	5265113	5267204	177.324	180.644	184.886	186.016	164.943	189.319	243.19	219.299	179.135	252.429	239.062	235.252
WBGene00001743	grp-1	protein_coding	III	8085705	8088449	713.173	657.139	580.747	629.173	582.51	615.72	757.766	709.385	605.003	963.471	915.712	927.939
WBGene00001744	gars-1	protein_coding	III	5159729	5163627	1652.12	1588.93	1458.67	1998.5	2099.12	2064.27	1528.45	1447.37	1434.77	2208.28	2171.31	2205.27
WBGene00001745	gsa-1	protein_coding	I	1068484	1074343	1919.56	2054.37	2293.5	1648.35	1808.3	1858.45	1510.83	1627.58	1789.66	986.594	1029.01	1044.69
WBGene00001746	gsk-3	protein_coding	I	12819216	12825602	1704.44	1795.38	1639.02	1555.35	1742.32	1745.55	1521.41	1443.56	1559.83	1783.38	1805.44	1698.17
WBGene00001747	gsp-1	protein_coding	V	10682422	10686537	2034.87	2059.9	2100.67	2443.22	2460.26	2429.01	1859.76	1916.48	1958.65	2562.83	2578.75	2538.98
WBGene00001748	gsp-2	protein_coding	III	7336587	7338765	2735.44	2853.44	2830.01	3399.88	3376.12	3443.34	3214.34	3189.37	3013.18	4286.48	4420.57	4283.33
WBGene00001749	gst-1	protein_coding	III	9059331	9060181	1066.85	1092.16	974.339	1424.82	1464.52	1447.68	1188.93	1164.19	1286.05	1726.54	1755.55	1726.05
WBGene00001750	gst-2	protein_coding	IV	10140330	10142061	17.4417	10.1382	24.954	11.7237	15.6262	12.1581	10.5735	5.72085	15.2096	8.67124	6.2364	1.74261
WBGene00001751	gst-3	protein_coding	IV	10139380	10140243	33.9145	34.1012	30.6253	32.0448	33.8567	18.2371	31.7204	54.348	62.5282	23.1233	11.4334	11.327
WBGene00001752	gst-4	protein_coding	IV	10142225	10143099	136.627	120.737	108.89	160.224	141.504	138.95	113.959	85.8127	111.537	177.279	175.659	167.29
WBGene00001753	gst-5	protein_coding	II	10950352	10951603	451.547	484.79	546.719	583.841	552.125	544.508	385.344	387.111	383.619	316.982	309.741	305.828
WBGene00001754	gst-6	protein_coding	II	4879891	4881105	196.704	211.98	200.766	218.843	232.657	223.188	124.532	160.184	201.104	112.726	102.901	155.092
WBGene00001755	gst-7	protein_coding	II	4882062	4883358	779.064	756.678	765.633	993.39	1033.06	1042.99	644.982	715.106	902.434	915.297	1048.76	981.089
WBGene00001756	gst-8	protein_coding	II	4883712	4884599	3.87594	6.45158	9.07417	3.12632	3.47249	0.868434	5.87415	6.67432	8.44976	0	0	2.61391
WBGene00001757	gst-9	protein_coding	II	4891585	4893573	18.4107	14.7465	10.2084	12.5053	13.8899	9.55278	14.098	17.1625	23.6593	20.2329	23.9062	11.327
WBGene00001758	gst-10	protein_coding	V	2561690	2564645	566.856	546.541	593.224	1162.21	1100.78	1115.07	462.883	560.643	691.19	690.809	607.01	612.527
WBGene00001759	gst-11	protein_coding	X	3632367	3633754	29.0695	37.7878	31.7596	26.5738	15.6262	27.7899	17.6225	21.9299	18.5895	10.5982	16.6304	4.35652
WBGene00001760	gst-12	protein_coding	II	13616682	13618061	25.1936	26.728	22.6854	37.5159	36.4611	36.4742	28.1959	27.6508	35.489	28.9041	32.2214	23.5252
WBGene00001761	gst-13	protein_coding	II	9231457	9232344	389.532	443.316	421.949	551.796	520.873	525.403	276.085	374.715	451.217	391.169	339.884	411.256
WBGene00001762	gst-14	protein_coding	II	13614781	13616100	6.78289	17.5114	17.0141	9.37897	17.3624	13.0265	9.39864	11.4417	5.06985	10.5982	7.2758	6.09913
WBGene00001763	gst-15	protein_coding	II	13611770	13613196	42.6353	44.2394	55.5793	37.5159	33.8567	22.5793	43.4687	50.5341	55.7684	24.0868	19.7486	30.4956
WBGene00001764	gst-16	protein_coding	II	13622967	13624440	20.3487	23.963	21.5512	22.6659	20.8349	19.1056	27.0211	19.0695	16.8995	23.1233	39.4972	40.9513
WBGene00001765	gst-17	protein_coding	II	13628059	13630790	0	4.60827	1.13427	0	0	0	3.52449	0.953474	1.68995	0	0	1.74261
WBGene00001767	gst-19	protein_coding	II	13625545	13627145	15.5038	17.5114	17.0141	14.0685	13.8899	4.34217	5.87415	12.3952	16.8995	5.78083	6.2364	11.327
WBGene00001768	gst-20	protein_coding	II	13608154	13609824	457.361	521.656	517.228	393.135	366.347	400.348	280.785	277.461	327.851	214.854	193.329	206.499
WBGene00001769	gst-21	protein_coding	V	1730684	1732018	14.5348	28.5713	17.0141	20.3211	18.2306	13.895	15.2728	10.4882	23.6593	8.67124	9.35461	9.58435
WBGene00001770	gst-22	protein_coding	V	16231032	16232282	62.984	66.3591	64.6535	58.6186	60.7685	59.922	76.364	75.3245	62.5282	47.2101	36.379	54.8922
WBGene00001771	gst-23	protein_coding	V	3243284	3244502	6.78289	12.9032	7.9399	15.6316	12.1537	13.0265	12.9231	13.3486	11.8297	4.81735	4.1576	6.09913
WBGene00001772	gst-24	protein_coding	II	13610443	13611366	289.726	292.164	285.836	128.179	111.988	124.186	229.092	240.276	283.912	52.0274	46.773	73.1896
WBGene00001773	gst-25	protein_coding	I	1451081	1453070	3.87594	5.52992	0	3.12632	4.34061	7.81591	12.9231	2.86042	3.3799	3.85388	1.0394	2.61391
WBGene00001774	gst-26	protein_coding	II	15163817	15164553	263.564	299.538	277.897	420.491	447.083	447.244	222.043	237.415	305.881	325.653	314.938	277.946
WBGene00001775	gst-27	protein_coding	II	15164890	15165731	423.446	463.592	441.232	761.26	722.277	720.801	280.785	356.599	456.287	531.836	525.937	537.595
WBGene00001776	gst-28	protein_coding	II	15166194	15167577	120.154	144.7	123.636	161.787	142.372	137.213	90.462	114.417	155.476	115.617	100.822	121.111
WBGene00001777	gst-29	protein_coding	II	15168538	15169861	22.2866	22.1197	23.8197	24.229	19.9668	28.6583	29.3708	31.4647	37.1789	22.1598	11.4334	11.327
WBGene00001778	gst-30	protein_coding	II	4933883	4935054	1.93797	2.76496	3.40281	7.03423	7.81309	0.868434	19.9721	16.2091	25.3493	10.5982	16.6304	11.327
WBGene00001779	gst-31	protein_coding	II	15174229	15174965	11.6278	2.76496	17.0141	4.68949	11.2856	11.2896	8.22381	15.2556	21.9694	4.81735	4.1576	4.35652
WBGene00001780	gst-32	protein_coding	II	15177345	15178594	2.90695	2.76496	4.53709	2.34474	0.868122	5.21061	4.69932	2.86042	3.3799	1.92694	4.1576	3.48522
WBGene00001781	gst-33	protein_coding	V	3467451	3468562	10.6588	9.21654	10.2084	26.5738	24.3074	29.5268	7.04898	5.72085	11.8297	13.4886	10.394	12.1983
WBGene00001782	gst-34	protein_coding	II	15179906	15183239	0.968984	0	1.13427	1.56316	2.60436	1.73687	2.34966	1.90695	6.75981	0.963471	6.2364	2.61391
WBGene00001783	gst-35	protein_coding	II	15183807	15185389	22.2866	12.9032	18.1483	21.8843	22.5712	18.2371	11.7483	17.1625	8.44976	18.3059	20.788	23.5252
WBGene00001784	gst-36	protein_coding	X	9861646	9862960	421.508	455.297	501.348	468.949	497.434	493.271	337.176	411.901	493.466	381.535	364.83	374.661
WBGene00001786	gst-38	protein_coding	V	15915162	15916070	78.4877	107.834	112.293	43.7685	59.9004	79.896	98.6858	96.3009	116.607	28.9041	34.3002	34.8522
WBGene00001787	gst-39	protein_coding	II	15171163	15171916	105.619	101.382	113.427	130.524	142.372	132.87	115.133	122.045	131.816	105.018	92.5067	111.527
WBGene00001788	gst-40	protein_coding	IV	760502	762419	50.3872	38.7095	55.5793	42.2054	42.538	44.2902	45.8184	42.9064	37.1789	18.3059	21.8274	17.4261
WBGene00001789	gst-41	protein_coding	V	7398396	7399302	22.2866	41.4744	26.0882	28.9185	31.2524	27.7899	12.9231	19.0695	28.7292	15.4155	18.7092	18.2974
WBGene00001790	gst-42	protein_coding	X	11726264	11727936	349.803	340.09	311.925	379.848	370.688	354.321	258.463	344.204	380.239	257.247	212.038	263.134
WBGene00001791	gst-43	protein_coding	I	2901325	2903006	100.774	91.2437	90.7417	89.8818	91.1528	99.0015	121.008	123.952	114.917	100.201	75.8762	91.4869
WBGene00001792	gst-44	protein_coding	V	16390891	16392490	20.3487	15.6681	4.53709	9.37897	6.07685	3.47374	25.8463	16.2091	15.2096	8.67124	13.5122	15.6835
WBGene00001793	gsy-1	protein_coding	II	12866446	12878121	2261.61	2244.23	2148.31	2401.02	2570.51	2680.86	1903.23	1951.76	1956.96	2569.58	2631.76	2579.06
WBGene00001794	gta-1	protein_coding	IV	10180660	10183865	2725.75	2902.29	2927.55	3821.15	3712.09	3689.98	2198.11	2525.75	3080.78	3035.9	3100.53	3226.44
WBGene00001795	gtl-1	protein_coding	IV	11248884	11259535	865.303	877.415	911.954	759.697	768.288	730.353	713.122	776.128	753.718	686.955	668.335	622.983
WBGene00001796	gtl-2	protein_coding	IV	11273451	11281992	97.8674	112.442	123.636	79.7213	92.889	95.5278	98.6858	74.371	99.7071	79.0046	58.2064	91.4869
WBGene00001803	lite-1	protein_coding	X	6226126	6230769	39.7284	58.9859	48.7737	48.458	43.4061	36.4742	36.4197	39.0925	69.288	19.2694	28.0638	24.3965
WBGene00001804	gur-3	protein_coding	X	10402522	10406303	14.5348	8.29489	7.9399	3.90791	6.07685	4.34217	4.69932	3.8139	8.44976	3.85388	3.1182	4.35652
WBGene00001805	gur-4	protein_coding	II	14104770	14108094	27.1316	23.0413	35.1624	35.1712	39.9336	39.948	25.8463	19.0695	28.7292	25.0502	20.788	20.04
WBGene00001806	gur-5	protein_coding	II	5285329	5288908	3.87594	4.60827	5.67136	6.25265	0	6.94748	8.22381	2.86042	1.68995	5.78083	5.197	4.35652
WBGene00001808	gut-2	protein_coding	V	13497690	13498819	165.696	149.308	144.052	174.293	183.174	215.372	179.749	143.975	163.925	253.393	270.244	272.718
WBGene00001811	haf-1	protein_coding	IV	17376427	17379310	102.712	82.0272	96.4131	85.9739	88.5484	96.3962	59.9164	80.0919	84.4976	84.7854	85.2309	99.3287
WBGene00001812	haf-2	protein_coding	II	7353576	7356426	1044.57	976.953	835.958	985.574	1020.91	1040.38	1199.5	1045.01	1000.45	1575.28	1509.21	1574.45
WBGene00001813	haf-3	protein_coding	V	15760455	15766172	865.303	839.627	753.156	813.626	839.474	861.487	684.926	651.223	638.802	1038.62	1058.11	1058.63
WBGene00001814	haf-4	protein_coding	I	489969	496158	1178.29	1298.61	1273.79	1939.88	1986.26	1980.9	1018.58	998.288	1301.26	995.266	982.234	1083.03
WBGene00001815	hmt-1	protein_coding	III	11091548	11099964	685.072	623.038	622.715	722.181	722.277	765.091	643.807	617.851	550.924	1002.97	967.682	929.682
WBGene00001816	haf-6	protein_coding	I	1162880	1175809	163.758	151.151	159.932	163.35	146.713	167.608	128.057	149.695	130.126	169.571	176.698	190.816
WBGene00001817	haf-7	protein_coding	V	14773258	14777697	213.177	268.201	274.494	253.232	255.228	268.346	331.302	324.181	358.27	171.498	155.91	185.588
WBGene00001819	haf-9	protein_coding	I	6081782	6086006	1253.87	1350.22	1350.92	2093.86	2034.88	2059.06	1017.4	1270.98	1379	1137.86	1094.49	1099.59
WBGene00001820	ham-1	protein_coding	IV	12542183	12545737	236.432	264.515	318.73	249.324	249.151	219.714	193.847	201.183	231.523	135.849	125.767	125.468
WBGene00001821	ham-2	protein_coding	X	4554685	4559408	167.634	153.916	238.197	122.708	143.24	117.239	117.483	138.254	128.436	71.2969	112.255	88.0017
WBGene00001823	hap-1	protein_coding	III	5263943	5264996	203.487	223.962	204.169	197.74	172.756	183.24	217.344	209.764	162.235	183.059	178.777	198.657
WBGene00001824	hbl-1	protein_coding	X	5822142	5827755	2278.08	2627.64	2932.09	1959.42	1833.47	1726.45	1566.05	1593.26	1634.18	1346.93	1276.38	1248.58
WBGene00001827	hcf-1	protein_coding	IV	7770770	7774275	1952.5	1733.63	1651.5	1914.87	1810.03	1974.82	1940.82	1717.21	1422.94	3166.93	3031.93	2905.8
WBGene00001828	hch-1	protein_coding	X	14696411	14699977	276.161	293.086	276.762	310.288	251.755	228.398	186.798	165.905	155.476	257.247	246.338	213.47
WBGene00001829	hcp-1	protein_coding	V	6594194	6599208	4197.64	3446.06	3202.05	3043.48	3164.3	3440.74	3879.29	3292.35	2849.26	6332.89	6169.88	6043.37
WBGene00001830	hcp-2	protein_coding	V	9645859	9650211	1726.73	1562.2	1331.63	1658.52	1634.67	1677.82	1688.23	1534.14	1265.77	2917.39	2843.8	2915.38
WBGene00001831	hcp-3	protein_coding	III	9615306	9616470	774.219	653.453	615.909	747.192	714.464	784.196	925.767	719.873	724.989	1477.96	1475.95	1503.87
WBGene00001832	hcp-4	protein_coding	I	3862833	3865938	1654.06	1391.7	1261.31	1339.63	1451.5	1409.47	1623.62	1398.75	1149.17	2837.42	2708.68	2762.03
WBGene00001833	hcp-6	protein_coding	I	5165148	5171313	1703.47	1632.25	1409.9	1645.23	1622.52	1748.16	1553.13	1333.91	1147.48	2745.89	2571.48	2587.77
WBGene00001834	hda-1	protein_coding	V	14525389	14527411	1346.89	1259.9	1172.84	1427.95	1461.05	1452.02	1526.1	1362.51	1171.14	2257.41	2223.28	2063.25
WBGene00001835	hda-2	protein_coding	II	8020780	8022561	389.532	300.459	308.522	321.23	332.491	383.848	434.687	431.924	332.92	577.119	535.291	568.09
WBGene00001836	hda-3	protein_coding	I	11912793	11917712	611.429	541.933	511.556	521.315	520.005	565.351	710.773	665.525	564.444	879.649	914.673	896.572
WBGene00001837	hda-4	protein_coding	X	16729559	16744767	1169.56	1282.02	1254.5	846.452	887.22	911.856	1009.18	1038.33	1005.52	664.795	586.222	636.052
WBGene00001838	hda-10	protein_coding	II	13882705	13888034	360.462	314.284	307.388	300.127	286.48	297.873	502.827	391.878	388.689	486.553	534.252	521.911
WBGene00001839	hdl-1	protein_coding	IV	11946066	11949817	15.5038	21.198	21.5512	34.3896	19.9668	24.3162	43.4687	33.3716	33.799	46.2466	65.4822	51.4069
WBGene00001840	hel-1	protein_coding	II	8326852	8328870	3198.62	2977.86	2898.06	4143.16	4087.12	4117.25	3038.11	2870.91	2915.17	4938.75	5059.8	5026.55
WBGene00001841	hen-1	protein_coding	X	7116202	7116996	22.2866	28.5713	26.0882	14.0685	8.68122	9.55278	22.3218	30.5112	30.4191	3.85388	3.1182	3.48522
WBGene00001842	her-1	protein_coding	V	9697015	9702035	10.6588	9.21654	13.6113	3.90791	9.54934	8.68434	43.4687	53.3946	33.799	18.3059	8.31521	16.5548
WBGene00001843	hgo-1	protein_coding	I	9049460	9055457	721.893	755.756	722.531	976.195	971.428	964.831	693.15	814.267	905.814	741.873	737.974	750.193
WBGene00001844	hid-1	protein_coding	X	2489048	2494339	420.539	439.629	409.472	476.765	465.313	446.375	377.121	361.367	353.2	350.703	381.46	376.403
WBGene00001851	hif-1	protein_coding	V	20780407	20785260	3009.67	3199.06	3221.33	3434.27	3282.37	3383.42	2530.59	2749.82	2987.83	2511.77	2564.2	2611.3
WBGene00001852	hil-1	protein_coding	V	14949777	14952799	62.015	54.3776	49.9079	55.4923	74.6585	68.6063	111.609	92.487	148.716	31.7945	49.8912	51.4069
WBGene00001853	hil-2	protein_coding	IV	6294240	6295217	1003.87	1070.96	1167.17	1185.66	1209.29	1100.31	718.996	654.083	687.81	1084.87	990.549	1035.98
WBGene00001854	hil-3	protein_coding	X	8159169	8160084	915.69	1038.7	1168.3	994.953	1058.24	981.331	630.884	649.316	694.57	606.023	593.498	581.16
WBGene00001855	hil-4	protein_coding	V	4754313	4755453	1909.87	1679.25	1453	1607.71	1785.73	1808.08	1698.81	1430.21	1248.87	3428.03	3655.57	3350.16
WBGene00001856	hil-5	protein_coding	I	5774585	5775610	1640.49	1443.31	1273.79	1971.93	2090.44	2024.32	1407.45	1183.26	1073.12	3769.1	3959.08	3827.64
WBGene00001857	hil-6	protein_coding	V	2030507	2031554	9.68984	9.21654	13.6113	8.59739	2.60436	6.07904	12.9231	6.67432	13.5196	10.5982	10.394	9.58435
WBGene00001858	hil-7	protein_coding	IV	6646312	6646972	885.652	949.304	1086.63	526.786	497.434	497.613	657.905	602.596	547.544	336.251	394.972	383.374
WBGene00001859	hil-8	protein_coding	I	5463117	5469639	16.4727	30.4146	26.0882	27.3553	23.4393	31.2636	21.147	29.5577	32.1091	45.2831	42.6154	33.1096
WBGene00001860	him-1	protein_coding	I	4951571	4957667	2709.28	2416.58	2285.56	2267.37	2390.81	2537.57	2629.27	2346.5	1975.55	4247.94	3981.94	4014.97
WBGene00001862	him-3	protein_coding	IV	6977508	6978765	474.802	437.786	345.953	560.394	539.972	528.877	521.625	524.411	439.387	1043.44	1004.06	1033.37
WBGene00001863	him-4	protein_coding	X	9717565	9753764	5459.26	5996.28	6191.99	6861.5	6894.62	6891.03	4412.66	4944.72	5423.05	4468.58	4463.19	4417.51
WBGene00001864	him-5	protein_coding	V	14090426	14092454	143.41	100.46	121.367	124.271	111.988	110.291	146.854	142.068	119.987	247.612	229.708	203.885
WBGene00001865	him-6	protein_coding	IV	12490791	12495298	819.761	687.554	593.224	758.134	777.837	805.039	802.409	677.92	601.623	1504.94	1542.47	1530.88
WBGene00001867	him-8	protein_coding	IV	10561905	10563974	258.719	227.649	203.035	261.83	237.865	262.267	299.582	250.764	219.694	488.48	433.43	466.148
WBGene00001869	him-10	protein_coding	III	5803260	5805112	644.375	510.596	414.009	513.499	534.763	569.693	594.464	574.945	476.566	941.311	934.421	906.156
WBGene00001872	him-14	protein_coding	II	7065020	7069966	264.533	230.413	186.021	250.106	271.722	280.504	253.763	241.229	214.624	481.735	476.046	439.137
WBGene00001874	him-17	protein_coding	V	13176711	13180185	1426.35	1187.09	1166.03	1198.95	1198.88	1301.78	1234.75	1177.54	1037.63	2040.63	2006.04	1900.31
WBGene00001875	his-1	protein_coding	V	16042520	16042831	833.327	899.534	775.842	1433.42	1345.59	1175.86	1157.21	986.846	1044.39	1582.98	1496.74	1494.29
WBGene00001876	his-2	protein_coding	V	16041873	16042283	926.349	1002.76	935.774	1381.05	1430.66	1302.65	1030.33	883.871	926.093	1458.7	1560.14	1591
WBGene00001877	his-3	protein_coding	V	16040808	16041191	915.69	1002.76	917.626	1299.77	1276.14	1222.76	973.935	874.336	985.242	1307.43	1332.51	1310.44
WBGene00001878	his-4	protein_coding	V	16040144	16040515	691.855	698.614	665.817	1105.94	1048.69	1015.2	785.962	671.246	738.509	1195.67	1172.44	1221.57
WBGene00001879	his-5	protein_coding	V	8535214	8535525	429.26	539.168	483.2	688.573	703.179	601.825	545.121	550.155	584.723	605.06	652.744	531.496
WBGene00001880	his-6	protein_coding	V	8534567	8534977	797.474	823.037	753.156	1016.06	1087.76	1000.44	941.039	815.221	828.076	1036.69	1064.35	1054.28
WBGene00001881	his-7	protein_coding	V	8533379	8533762	404.067	452.532	432.157	702.642	710.992	665.221	515.751	461.482	545.854	510.64	538.41	494.029
WBGene00001882	his-8	protein_coding	V	8532715	8533086	90.1156	134.561	105.487	207.119	253.492	161.529	139.805	130.626	150.406	176.315	169.422	185.588
WBGene00001885	his-11	protein_coding	II	13821809	13822177	0.968984	0.921654	1.13427	0.781581	0.868122	0	2.34966	0	1.68995	1.92694	1.0394	0.871304
WBGene00001886	his-12	protein_coding	II	13821198	13821581	1.93797	5.52992	5.67136	3.12632	0.868122	0.868434	1.17483	2.86042	1.68995	1.92694	5.197	4.35652
WBGene00001887	his-13	protein_coding	II	13820210	13820620	1.93797	2.76496	0	3.12632	3.47249	2.6053	1.17483	0	0	2.89041	0	3.48522
WBGene00001889	his-15	protein_coding	II	13818371	13818739	4.84492	3.68662	5.67136	2.34474	0.868122	1.73687	2.34966	1.90695	0	1.92694	1.0394	1.74261
WBGene00001890	his-16	protein_coding	II	13817760	13818143	2.90695	0.921654	1.13427	7.81581	0.868122	1.73687	7.04898	7.6278	5.06985	15.4155	10.394	10.4557
WBGene00001891	his-17	protein_coding	V	8897582	8897992	126.937	149.308	151.992	206.337	248.283	212.766	182.099	161.137	158.855	188.84	181.895	182.974
WBGene00001892	his-18	protein_coding	V	8898228	8898539	360.462	441.472	390.189	647.931	632.861	580.983	527.499	466.249	550.924	531.836	502.031	512.327
WBGene00001895	his-21	protein_coding	V	8891883	8892266	2.90695	1.84331	1.13427	0.781581	0.868122	0	3.52449	0.953474	5.06985	0.963471	2.0788	1.74261
WBGene00001898	his-24	protein_coding	X	14490094	14491119	3388.54	3796.29	4175.25	2876.22	2936.86	2779.86	2099.42	2178.69	2413.25	2016.54	2006.04	1855.88
WBGene00001899	his-25	protein_coding	II	13824849	13825259	0	0	0	0.781581	0.868122	1.73687	1.17483	0	0	1.92694	1.0394	3.48522
WBGene00001901	his-27	protein_coding	V	8890038	8890448	2.90695	2.76496	2.26854	6.25265	3.47249	1.73687	3.52449	2.86042	3.3799	3.85388	4.1576	2.61391
WBGene00001905	his-31	protein_coding	IV	8333672	8333983	59.1081	73.7323	61.2507	187.579	149.317	140.686	83.413	54.348	64.2182	170.534	153.831	147.25
WBGene00001906	his-32	protein_coding	IV	8334305	8334715	865.303	922.576	859.778	953.529	1041.75	910.988	830.605	727.501	750.339	812.206	837.757	798.986
WBGene00001909	his-35	protein_coding	V	9544659	9545288	849.799	882.023	893.806	793.305	819.507	835.434	876.424	905.801	1022.42	530.873	617.404	636.052
WBGene00001910	C50F4.6	protein_coding	V	9546092	9546841	124.03	138.248	114.561	111.766	113.724	122.449	108.084	106.789	108.157	148.375	130.964	123.725
WBGene00001911	his-37	protein_coding	V	9547105	9547607	560.073	659.904	632.924	488.488	555.598	577.509	553.345	643.595	679.361	407.548	404.327	415.612
WBGene00001912	his-38	protein_coding	X	7309564	7309875	249.029	264.515	199.632	369.688	386.314	368.216	233.791	191.648	177.445	477.882	499.952	465.276
WBGene00001914	his-40	protein_coding	X	7310110	7310520	324.61	302.302	256.345	454.88	505.247	429.875	264.337	235.508	228.143	519.311	573.749	619.497
WBGene00001915	his-41	protein_coding	V	9545536	9546264	656.002	693.084	770.17	595.565	590.323	611.378	600.338	648.363	716.539	388.279	320.135	364.205
WBGene00001916	his-42	protein_coding	II	13828287	13828697	3.87594	0.921654	0	2.34474	0.868122	2.6053	5.87415	0.953474	5.06985	0	0	0
WBGene00001917	his-43	protein_coding	II	13827326	13827709	2.90695	3.68662	2.26854	3.12632	1.73624	0	1.17483	2.86042	0	0.963471	1.0394	1.74261
WBGene00001918	his-44	protein_coding	II	13826730	13827098	0.968984	0.921654	0	0.781581	0.868122	0	2.34966	0.953474	0	0.963471	1.0394	0.871304
WBGene00001919	his-45	protein_coding	IV	11326588	11326998	2.90695	6.45158	4.53709	4.68949	4.34061	2.6053	7.04898	3.8139	5.06985	15.4155	10.394	17.4261
WBGene00001920	his-46	protein_coding	IV	11326018	11326329	0	0.921654	0	2.34474	1.73624	0	0	0	1.68995	1.92694	2.0788	1.74261
WBGene00001921	his-47	protein_coding	IV	11324056	11324439	3.87594	0.921654	2.26854	3.12632	0.868122	5.21061	8.22381	3.8139	1.68995	9.63471	8.31521	13.0696
WBGene00001922	his-48	protein_coding	IV	11324745	11325116	2779.05	2621.18	2218.64	3174.78	3117.42	3109	3461.05	2616.33	2502.82	5779.86	5842.47	5873.46
WBGene00001923	his-49	protein_coding	V	8847943	8848353	0	2.76496	2.26854	4.68949	1.73624	1.73687	0	0.953474	0	3.85388	0	0.871304
WBGene00001926	his-52	protein_coding	V	8850464	8850835	0	3.68662	0	0	0.868122	0.868434	1.17483	1.90695	0	0	1.0394	0
WBGene00001929	his-55	protein_coding	IV	11337853	11338263	2.90695	2.76496	2.26854	2.34474	0.868122	5.21061	3.52449	8.58127	3.3799	2.89041	1.0394	6.09913
WBGene00001930	his-56	protein_coding	IV	11338522	11338833	0.968984	0.921654	4.53709	5.47107	8.68122	12.1581	0	4.76737	1.68995	18.3059	21.8274	17.4261
WBGene00001931	his-57	protein_coding	IV	11340390	11341703	1.93797	6.45158	4.53709	6.25265	6.07685	0.868434	9.39864	9.53474	15.2096	6.7443	4.1576	15.6835
WBGene00001932	his-58	protein_coding	IV	11339735	11340106	6.78289	2.76496	4.53709	7.03423	5.20873	4.34217	9.39864	4.76737	1.68995	7.70777	13.5122	13.0696
WBGene00001933	his-59	protein_coding	IV	7488249	7488659	7217	6681.99	5777.98	7138.18	7326.08	7123.77	10753.2	8987.45	8098.25	13462.6	13824	13890.3
WBGene00001934	his-60	protein_coding	IV	7487681	7487992	990.302	1099.53	850.704	3857.1	3521.97	3289.63	2139.37	1964.16	2178.35	6463.93	6425.57	6733.44
WBGene00001935	his-61	protein_coding	IV	7485834	7486217	2341.07	2264.5	1754.72	3941.51	4134.86	3882.77	3839.35	3116.91	2834.05	7758.83	8116.68	8273.03
WBGene00001936	his-62	protein_coding	IV	7486545	7486916	6640.45	6023.01	5311.79	6829.46	6968.41	6763.37	8814.75	7491.45	6932.18	12043.4	12478	12817.8
WBGene00001937	his-63	protein_coding	IV	11406451	11406861	2080.41	1804.6	1546.01	3177.91	3186.87	3017.81	2839.57	2373.2	2455.5	5969.67	6399.59	6436.32
WBGene00001938	his-64	protein_coding	IV	11407116	11407427	1312.97	1425.8	1138.81	4795	4575	4206.7	3033.41	2643.98	3006.42	8651.01	8815.16	9082.48
WBGene00001939	his-65	protein_coding	IV	11401092	11401475	1.93797	9.21654	3.40281	10.1606	0.868122	6.07904	4.69932	0	8.44976	9.63471	11.4334	8.71304
WBGene00001940	his-66	protein_coding	IV	11400415	11400786	4.84492	9.21654	6.80563	15.6316	6.94497	6.07904	15.2728	7.6278	18.5895	25.0502	25.985	17.4261
WBGene00001941	his-67	protein_coding	I	9988452	9988763	395.346	398.155	260.882	1401.38	1267.46	1227.97	870.549	680.781	802.727	2387.48	2377.11	2410.9
WBGene00001942	his-68	protein_coding	I	9989132	9989515	707.359	664.513	555.793	964.471	1015.7	990.884	781.262	728.454	660.771	2084.95	2100.63	2150.38
WBGene00001943	his-69	protein_coding	III	4058360	4058743	0	2.76496	0	1.56316	0.868122	0	1.17483	3.8139	8.44976	2.89041	2.0788	1.74261
WBGene00001944	his-70	protein_coding	III	4059715	4060119	22.2866	11.0598	11.3427	18.7579	11.2856	17.3687	8.22381	12.3952	6.75981	21.1964	17.6698	21.7826
WBGene00001945	his-71	protein_coding	X	7981382	7982070	459.299	516.126	526.302	489.27	505.247	443.77	492.254	527.271	621.902	299.639	283.756	282.303
WBGene00001946	his-72	protein_coding	III	12367475	12369050	2070.72	1999.07	1965.69	1710.1	1900.32	1764.66	2240.4	2140.55	1926.54	2207.31	2127.65	2127.72
WBGene00001948	hlh-1	protein_coding	II	4518574	4522528	156.975	147.465	175.812	119.582	112.856	127.66	142.155	152.556	141.956	95.3836	78.9944	69.7043
WBGene00001949	hlh-2	protein_coding	I	7190788	7193920	339.145	351.15	364.101	277.461	318.601	283.978	277.26	247.903	212.934	323.726	372.105	324.125
WBGene00001950	hlh-3	protein_coding	II	9086608	9087908	61.046	72.8107	72.5934	57.0554	41.6698	40.8164	45.8184	38.139	27.0392	39.5023	40.5366	40.9513
WBGene00001951	hlh-4	protein_coding	III	9737472	9739054	5.81391	13.8248	11.3427	6.25265	6.07685	4.34217	16.4476	19.0695	11.8297	1.92694	7.2758	2.61391
WBGene00001952	hlh-6	protein_coding	II	9613463	9614828	12.5968	12.9032	17.0141	7.81581	7.81309	8.68434	19.9721	20.023	8.44976	4.81735	5.197	5.22783
WBGene00001953	hlh-8	protein_coding	X	8116457	8120351	19.3797	10.1382	15.8798	14.85	16.4943	19.974	8.22381	18.116	11.8297	14.4521	10.394	15.6835
WBGene00001954	hlh-10	protein_coding	V	9280512	9282210	4.84492	3.68662	6.80563	6.25265	11.2856	6.94748	8.22381	16.2091	10.1397	0.963471	2.0788	4.35652
WBGene00001955	hlh-11	protein_coding	III	9619711	9626529	1294.56	1383.4	1484.76	981.666	973.164	990.884	1090.24	1184.22	1441.53	678.284	648.586	630.824
WBGene00001956	hlh-12	protein_coding	IV	8478595	8479446	4.84492	1.84331	5.67136	5.47107	6.07685	2.6053	2.34966	6.67432	6.75981	3.85388	4.1576	1.74261
WBGene00001957	hlh-13	protein_coding	X	4249249	4250766	6.78289	11.9815	10.2084	2.34474	5.20873	3.47374	7.04898	9.53474	8.44976	4.81735	3.1182	1.74261
WBGene00001958	hlh-14	protein_coding	II	5737785	5738895	43.6043	34.1012	41.968	27.3553	33.8567	33.0005	21.147	26.6973	10.1397	24.0868	28.0638	32.2383
WBGene00001959	hlh-15	protein_coding	X	2412953	2413377	5.81391	7.37323	0	0	1.73624	1.73687	0	1.90695	0	0.963471	0	0.871304
WBGene00001960	hlh-16	protein_coding	I	8766840	8768082	19.3797	14.7465	19.2826	25.0106	25.1755	19.1056	28.1959	19.0695	18.5895	28.9041	30.1426	15.6835
WBGene00001961	hlh-17	protein_coding	IV	16254764	16256274	2.90695	2.76496	1.13427	1.56316	1.73624	0.868434	3.52449	2.86042	1.68995	0	3.1182	0
WBGene00001962	hlh-19	protein_coding	X	555792	557295	4.84492	7.37323	5.67136	3.90791	2.60436	0.868434	5.87415	7.6278	6.75981	2.89041	1.0394	3.48522
WBGene00001963	btb-1	pseudogene	III	185652	186922	8.72086	6.45158	13.6113	6.25265	6.07685	11.2896	23.4966	14.3021	5.06985	18.3059	17.6698	20.9113
WBGene00001971	hmg-1.1	protein_coding	II	14250695	14251450	5683.09	5569.55	5874.39	5440.59	6016.95	5836.75	4088.41	3857.76	4005.19	6708.65	6487.94	6372.72
WBGene00001972	hmg-1.2	protein_coding	III	6280380	6282438	1146.31	1129.95	1156.96	1076.24	1007.02	1026.49	1050.3	976.358	907.504	1074.27	1108	1151.86
WBGene00001973	hmg-3	protein_coding	I	5815609	5818132	1186.04	1015.66	935.774	1148.92	1112.06	1208.86	1345.18	1168.96	939.613	2342.2	2208.73	2208.76
WBGene00001974	hmg-4	protein_coding	III	7379143	7381596	1634.68	1501.37	1408.77	1411.54	1417.64	1516.29	1593.07	1428.3	1250.56	2191.9	2187.94	2101.59
WBGene00001975	hmg-5	protein_coding	IV	7644895	7646219	427.322	343.777	358.43	364.217	363.743	374.295	485.205	489.132	422.488	612.768	548.804	557.635
WBGene00001977	hmg-12	protein_coding	II	11916513	11917643	2539.71	2194.46	1769.46	2067.28	2202.42	2249.25	2377.86	2175.83	1787.97	4238.31	4410.18	4242.38
WBGene00001978	hmp-1	protein_coding	V	11845871	11852166	1829.44	1656.21	1735.44	1531.9	1663.32	1709.08	1768.12	1691.46	1732.2	2110.96	2134.93	2037.98
WBGene00001979	hmp-2	protein_coding	I	14738882	14742671	1139.53	1027.64	961.862	1048.1	994.867	1119.41	1271.17	1121.29	1123.82	1714.01	1770.1	1640.67
WBGene00001980	hmr-1	protein_coding	I	11075755	11134667	7356.53	7260.79	7303.57	5359.3	5752.17	5880.17	6004.56	5757.08	5502.48	5792.39	5656.42	5540.62
WBGene00001981	hnd-1	protein_coding	X	11684561	11685788	24.2246	20.2764	20.4169	14.0685	16.4943	12.1581	32.8953	41.9529	30.4191	17.3425	19.7486	12.1983
WBGene00001983	hoe-1	protein_coding	IV	4739490	4744267	941.853	858.981	797.393	1059.82	1091.23	1138.52	1083.19	909.615	927.783	1478.93	1436.45	1325.25
WBGene00001984	hog-1	protein_coding	X	5851953	5854263	83.3327	82.9489	111.159	98.4792	111.988	114.633	72.8395	96.3009	86.1875	65.516	62.364	54.8922
WBGene00001985	hop-1	protein_coding	I	4208515	4210341	217.053	215.667	197.363	174.293	191.855	214.503	381.82	268.88	299.121	417.183	347.16	374.661
WBGene00001986	hot-1	protein_coding	V	14621135	14629472	107.557	125.345	144.052	88.3187	103.306	114.633	72.8395	79.1384	119.987	64.5526	59.2458	53.1496
WBGene00001987	hot-2	protein_coding	V	19174759	19187911	110.464	115.207	127.038	55.4923	69.4497	59.0535	81.0633	61.0224	72.6679	25.0502	30.1426	32.2383
WBGene00001988	hot-3	protein_coding	II	13930527	13932044	30.0385	27.6496	49.9079	25.0106	27.7799	33.0005	28.1959	37.1855	40.5588	11.5617	9.35461	9.58435
WBGene00001989	hot-4	protein_coding	III	6217416	6224444	63.953	66.3591	75.9962	49.2396	49.4829	46.8955	54.0422	51.4876	74.3579	27.9407	17.6698	18.2974
WBGene00001990	hot-5	protein_coding	I	8683197	8687217	22.2866	24.8847	26.0882	18.7579	21.703	21.7109	14.098	29.5577	18.5895	8.67124	11.4334	6.09913
WBGene00001991	hot-6	protein_coding	V	11021069	11022937	42.6353	46.0827	38.5652	36.7343	34.7249	44.2902	36.4197	34.3251	49.0086	30.8311	27.0244	17.4261
WBGene00001992	hot-7	protein_coding	II	14211418	14213315	20.3487	26.728	26.0882	12.5053	19.9668	11.2896	36.4197	23.8369	28.7292	11.5617	7.2758	10.4557
WBGene00001993	hpd-1	protein_coding	III	10535526	10537680	1712.2	1811.97	1759.26	2703.49	2744.13	2711.25	1513.18	1648.56	1953.58	2213.09	2169.23	2118.14
WBGene00001994	hpk-1	protein_coding	X	4210571	4217290	3037.77	3111.5	3348.37	2580	2738.06	2918.81	2491.82	2479.99	2781.66	2132.16	2079.84	2115.53
WBGene00001995	hpl-1	protein_coding	X	13245390	13247044	74.6118	89.4004	79.399	98.4792	78.9991	92.054	93.9864	67.6967	50.6985	74.1873	66.5216	67.9617
WBGene00001996	hpl-2	protein_coding	III	10752195	10755530	726.738	680.181	641.998	705.768	676.267	690.405	801.234	691.269	699.64	1135.93	1098.65	1188.46
WBGene00001997	hpr-9	protein_coding	III	10621551	10626398	144.379	165.898	150.858	177.419	161.471	178.897	213.819	141.114	185.895	358.411	337.805	316.283
WBGene00001998	hpr-17	protein_coding	II	13153464	13157047	318.796	265.436	266.554	336.08	348.117	310.031	395.918	307.972	299.121	577.119	605.971	566.348
WBGene00001999	hrpa-1	protein_coding	IV	3336920	3338867	4218.96	3957.58	3969.95	3872.74	4001.17	4115.51	3625.53	3209.4	3178.8	5198.89	5313.42	5253.96
WBGene00002000	hrpr-1	protein_coding	I	12060271	12064897	4044.54	4067.26	4261.46	4118.15	4311.09	4282.25	3358.84	3219.88	3276.82	5102.54	4700.17	4570.86
WBGene00002001	hars-1	protein_coding	IV	10858957	10861284	1079.45	1018.43	944.848	1251.31	1255.3	1187.15	1065.57	1127.01	1149.17	1459.66	1473.87	1501.26
WBGene00002002	hsb-1	protein_coding	IV	12566092	12567226	265.502	349.307	293.776	394.699	332.491	381.243	345.4	366.134	331.231	450.904	447.982	467.89
WBGene00002003	hse-5	protein_coding	III	4345334	4350079	723.831	642.393	561.464	627.61	669.322	637.431	637.933	604.503	517.125	977.923	914.673	897.443
WBGene00002004	hsf-1	protein_coding	I	11953507	11963085	1156.97	1031.33	1007.23	1006.68	976.637	1046.46	1210.08	1108.89	1012.28	1518.43	1533.12	1469.02
WBGene00002005	hsp-1	protein_coding	IV	17278959	17281330	25505.6	24853.3	24215.6	32181.6	33952.2	33885.4	22371.1	21396	22082.6	38354.8	38249.9	37852.9
WBGene00002006	hsp-2	pseudogene	X	3293290	3294369	7.75188	5.52992	4.53709	6.25265	2.60436	6.07904	4.69932	0.953474	3.3799	15.4155	10.394	18.2974
WBGene00002007	hsp-3	protein_coding	X	6089028	6092124	14275.1	14765.8	14966.7	15999.7	16893.6	17273.2	10544.1	10991.7	11937.8	11678.2	11383.5	11311.3
WBGene00002008	hsp-4	protein_coding	II	7350112	7352645	4050.36	3835.92	3757.84	3920.41	4088.85	4059.06	3767.68	3695.67	3418.77	5319.32	5156.47	5225.21
WBGene00002010	hsp-6	protein_coding	V	4824124	4826760	6624.95	6585.22	6827.18	8747.46	8857.44	8855.43	5562.82	5704.64	5734.01	8633.66	8765.27	8598.03
WBGene00002011	hsp-12.2	protein_coding	III	8138077	8139631	762.591	887.553	909.686	534.602	584.246	620.931	418.24	450.04	464.737	346.85	355.475	342.423
WBGene00002012	hsp-12.3	protein_coding	IV	9444791	9445507	19.3797	23.0413	12.477	16.4132	14.7581	15.6318	91.6368	108.696	108.157	23.1233	21.8274	37.4661
WBGene00002013	hsp-12.6	protein_coding	IV	9446229	9447228	2.90695	6.45158	7.9399	7.81581	12.1537	13.895	14.098	16.2091	21.9694	8.67124	5.197	6.09913
WBGene00002016	hsp-16.2	protein_coding	V	1804334	1804957	72.6738	88.4788	71.4591	17.1948	22.5712	26.053	361.848	351.832	397.139	18.3059	8.31521	9.58435
WBGene00002018	hsp-16.41	protein_coding	V	1805178	1805875	70.7359	61.7508	80.5333	14.85	16.4943	18.2371	323.078	350.879	299.121	6.7443	8.31521	11.327
WBGene00002021	hsp-17	protein_coding	V	8384799	8385929	370.152	436.864	417.412	393.917	361.139	379.506	347.75	325.135	408.968	181.133	175.659	172.518
WBGene00002023	hsp-25	protein_coding	X	6034463	6039644	964.14	1052.53	1052.6	1243.5	1196.27	1222.76	735.444	922.01	1020.73	901.809	929.224	994.158
WBGene00002024	hsp-43	protein_coding	X	6233151	6235543	762.591	741.931	722.531	635.426	673.662	701.695	738.968	716.059	770.618	770.777	757.723	690.944
WBGene00002025	hsp-60	protein_coding	III	1619742	1625803	9381.71	9546.49	9949.83	11978.5	12368.1	12345.7	5588.67	5818.1	6303.52	10316.8	10443.9	10143.7
WBGene00002026	hsp-70	protein_coding	I	9320325	9322519	31.9765	44.2394	56.7136	67.216	79.8672	79.896	256.113	209.764	255.183	53.9544	50.9306	29.6243
WBGene00002027	hsr-9	protein_coding	I	9626241	9630848	3636.6	3279.24	3055.73	3326.41	3390.88	3593.58	3354.14	2800.35	2479.16	5774.08	5367.46	5540.62
WBGene00002028	hst-1	protein_coding	IV	8688276	8691513	649.22	542.854	536.51	575.244	575.565	599.22	654.381	549.201	537.405	857.489	814.89	817.283
WBGene00002029	hst-2	protein_coding	X	11204103	11207155	103.681	105.99	105.487	107.077	98.9659	101.607	90.462	85.8127	70.978	118.507	111.216	117.626
WBGene00002030	hst-3.1	protein_coding	II	6165653	6169256	68.7979	63.5941	58.9821	57.0554	53.8235	51.2376	45.8184	41.9529	52.3885	18.3059	19.7486	18.2974
WBGene00002031	hst-6	protein_coding	X	5275561	5278519	78.4877	78.3406	77.1305	83.6292	74.6585	77.2907	64.6157	55.3015	55.7684	79.9681	75.8762	70.5756
WBGene00002032	htp-1	protein_coding	IV	5390189	5391557	590.112	475.573	368.638	589.312	650.223	607.036	562.744	508.202	483.326	1183.14	1157.89	1205.01
WBGene00002033	htp-2	protein_coding	IV	6419522	6420898	308.137	281.104	271.091	298.564	304.711	296.136	395.918	395.692	336.3	605.06	653.783	648.25
WBGene00002034	htp-3	protein_coding	I	4827072	4829791	708.328	609.213	482.065	701.078	765.683	708.642	667.304	572.085	466.427	1287.2	1380.32	1381.89
WBGene00002035	hum-1	protein_coding	I	8845809	8851116	1536.81	1385.25	1404.23	1265.38	1290.03	1356.49	1770.47	1698.14	1613.9	1876.84	1867.8	1857.62
WBGene00002036	hum-2	protein_coding	V	9386175	9400063	4334.27	3869.1	3803.21	3077.87	3098.33	3145.47	4539.55	4339.26	4071.09	4366.45	4290.65	4370.46
WBGene00002037	hum-4	protein_coding	X	11420465	11433588	1906.96	2164.04	2333.2	2300.98	2216.31	2157.19	1617.74	1716.25	2054.98	1245.77	1223.37	1261.65
WBGene00002038	hum-5	protein_coding	III	4029095	4036840	1745.14	1719.81	1827.31	1682.74	1672.87	1656.1	1504.96	1691.46	1843.74	1123.41	1122.55	1203.27
WBGene00002039	hum-6	protein_coding	X	2303082	2314914	1513.55	1668.19	1854.53	1835.15	1757.08	1790.71	1251.19	1410.19	1627.42	818.95	842.954	797.243
WBGene00002040	hum-7	protein_coding	I	585807	607571	1094.95	1174.19	1260.18	855.05	927.154	966.567	773.039	818.081	861.875	561.704	545.685	542.823
WBGene00002041	hum-8	protein_coding	IV	429209	440554	777.126	742.853	763.365	927.737	862.913	921.409	723.696	748.477	826.386	661.905	690.162	640.409
WBGene00002042	hus-1	protein_coding	I	3698102	3699300	153.1	128.11	107.756	127.398	135.427	128.528	191.497	175.439	157.166	222.562	238.023	239.609
WBGene00002043	hyl-1	protein_coding	IV	8539123	8544412	680.227	605.527	551.256	568.991	592.927	624.404	697.849	654.083	594.863	843.037	780.59	807.699
WBGene00002044	hyl-2	protein_coding	X	4696754	4699461	660.847	757.6	719.128	744.065	783.046	759.012	543.947	578.759	550.924	685.028	629.877	677.875
WBGene00002045	icd-1	protein_coding	II	6587577	6588655	6115.26	6176.92	6112.59	9564.99	9667.4	9437.28	5686.18	5905.82	6357.6	10285.1	10258.9	10326.7
WBGene00002046	icln-1	protein_coding	IV	9094552	9095653	433.136	428.569	420.815	486.144	505.247	435.086	476.981	413.808	378.549	649.379	640.271	678.746
WBGene00002047	icp-1	protein_coding	I	2304513	2306790	1498.05	1310.59	1211.4	1141.89	1236.21	1288.76	1355.75	1212.82	1002.14	2357.61	2101.67	2264.52
WBGene00002048	ida-1	protein_coding	III	5755539	5765816	1983.51	2228.56	2513.55	1546.75	1540.05	1592.71	1929.07	2121.48	2354.1	801.608	795.142	772.847
WBGene00002050	ifa-1	protein_coding	X	11271182	11275498	1534.87	1592.62	1762.66	1279.45	1356.01	1409.47	1051.47	1179.45	1181.28	825.695	837.757	853.007
WBGene00002051	ifa-3	protein_coding	X	16267197	16270069	117.247	117.972	125.904	163.35	128.482	124.186	88.1123	72.4641	59.1483	99.2375	107.058	89.7443
WBGene00002052	ifa-4	protein_coding	X	4912308	4915979	464.144	447.002	435.56	492.396	501.774	470.691	370.072	406.18	393.759	475.955	465.651	444.365
WBGene00002053	ifb-1	protein_coding	II	5765618	5772084	3792.61	4149.29	4335.19	4117.37	4024.61	3917.51	2850.14	3122.63	3523.55	2640.87	2531.98	2630.47
WBGene00002054	ifb-2	protein_coding	II	5750188	5754140	2967.03	3317.95	3604.72	3584.33	3788.48	3624.85	2639.84	2979.61	3680.71	2047.38	2018.52	2105.07
WBGene00002055	ifc-1	protein_coding	V	2881393	2883753	1068.79	1219.35	1322.56	1715.57	1744.06	1821.98	706.073	814.267	963.272	715.859	771.235	787.659
WBGene00002056	ifc-2	protein_coding	X	642156	654904	3697.64	4017.49	4365.81	3451.46	3649.58	3592.71	2799.62	3223.7	3712.82	2422.17	2608.9	2635.7
WBGene00002057	ifd-1	protein_coding	X	8820703	8824448	378.873	468.2	499.079	537.728	541.708	601.825	320.729	363.274	434.318	269.772	303.505	311.927
WBGene00002058	ifd-2	protein_coding	X	813854	815929	275.192	299.538	334.61	355.619	326.414	360.4	289.008	310.833	309.261	242.795	232.826	254.421
WBGene00002059	ife-1	protein_coding	III	13343417	13344618	1134.68	1062.67	1053.74	1373.24	1409.83	1362.57	1144.29	1146.08	1186.35	2073.39	2153.64	2085.9
WBGene00002060	ife-2	protein_coding	X	381385	382709	501.934	537.324	454.843	611.978	543.444	542.771	357.149	406.18	442.767	395.023	429.272	446.108
WBGene00002061	ife-3	protein_coding	V	6584	7828	1536.81	1248.84	1175.11	1756.99	1732.77	1815.03	1089.07	999.241	1003.83	2971.34	3063.11	2836.97
WBGene00002062	ife-4	protein_coding	X	1104212	1106251	119.185	124.423	133.844	141.466	150.185	138.95	126.882	120.138	123.366	122.361	123.689	126.339
WBGene00002063	ife-5	protein_coding	II	12280660	12284139	95.9295	87.5571	80.5333	64.8712	59.0323	85.1066	70.4898	89.6266	82.8076	133.922	120.57	121.111
WBGene00002064	iff-1	protein_coding	III	9745862	9747193	1819.75	1506.9	1352.05	2583.91	2689.44	2587.07	1875.03	1842.11	1738.96	4789.41	4686.66	4800.01
WBGene00002065	iff-2	protein_coding	II	8559375	8561367	4192.8	4611.03	4980.59	7561.02	7510.99	7231.45	3876.94	4355.47	5161.11	4208.44	4429.93	4308.6
WBGene00002066	ifg-1	protein_coding	II	8217222	8222396	8309.04	7790.74	7860.5	8677.9	8998.95	9407.75	7220.51	6887.9	6482.65	10522.1	10573.8	10208.2
WBGene00002067	ifp-1	protein_coding	X	9675873	9680169	802.319	930.87	999.293	1087.18	1026.99	1102.04	696.675	719.873	944.683	419.11	469.809	480.96
WBGene00002068	ify-1	protein_coding	II	5054135	5055179	969.953	771.424	717.994	968.379	975.769	1049.94	971.585	865.755	603.313	1863.35	1735.8	1695.56
WBGene00002069	ikb-1	protein_coding	I	9685398	9688653	170.541	207.372	190.558	196.177	173.624	174.555	250.239	284.135	299.121	115.617	151.752	132.438
WBGene00002070	ile-1	protein_coding	I	9609544	9611534	1735.45	1755.75	1580.04	1985.22	2066.13	2063.4	1577.8	1509.35	1500.68	2284.39	2303.31	2238.38
WBGene00002071	ile-2	protein_coding	X	768596	770776	711.235	710.595	708.92	899.6	879.407	874.513	561.569	587.34	550.924	662.868	667.295	654.349
WBGene00002072	ima-1	protein_coding	V	11239675	11241792	1034.88	919.811	733.874	901.945	876.803	864.961	1040.9	981.125	826.386	1532.88	1486.34	1576.19
WBGene00002073	ima-2	protein_coding	I	6315233	6317262	3065.87	2679.25	2235.65	3378.78	3467.28	3453.76	3322.42	2836.59	2259.47	6517.88	6248.88	6360.52
WBGene00002074	ima-3	protein_coding	IV	7558726	7561664	3954.43	3901.36	3682.98	4028.27	4344.08	4266.62	3478.67	3235.14	3168.66	5020.65	4904.93	5072.73
WBGene00002075	imb-1	protein_coding	I	4920683	4926486	1961.22	1872.8	1743.38	2021.95	2107.8	2094.66	1871.51	1796.35	1747.41	3121.65	3042.33	2886.63
WBGene00002076	imb-2	protein_coding	II	14365701	14373901	2096.88	2093.08	1949.81	2040.71	2125.16	2106.82	1791.62	1722.93	1595.31	3175.6	3021.54	3104.46
WBGene00002077	imb-3	protein_coding	I	310981	314989	7884.63	7458.95	6968.96	8044.82	9039.75	9457.25	7016.09	6560.86	6240.99	11573.2	11571.6	11408
WBGene00002078	xpo-1	protein_coding	V	7805064	7814656	5207.32	4883.84	4791.16	4701.21	4864.95	5114.21	5616.87	5296.55	5076.61	7004.43	6918.25	6783.97
WBGene00002079	xpo-2	protein_coding	I	318549	323352	2672.46	2295.84	2225.44	2162.64	2440.29	2422.93	2344.96	2008.02	1742.34	3715.14	3777.18	3699.56
WBGene00002080	xpo-3	protein_coding	IV	7916689	7924032	1282.94	1230.41	1162.63	1430.29	1440.21	1539.73	1262.94	1104.12	1039.32	2012.69	1939.52	1848.91
WBGene00002081	ina-1	protein_coding	III	9168073	9172802	1082.36	1085.71	1066.22	1052.79	988.791	1062.96	869.375	992.567	872.015	973.106	942.736	949.722
WBGene00002083	inf-1	protein_coding	III	6930134	6931953	4376.9	4558.5	4241.04	6516.04	6510.04	6526.28	3652.55	3484.95	3618.19	7058.39	7054.41	7073.25
WBGene00002084	ins-1	protein_coding	IV	10436701	10438412	53.2941	64.5158	58.9821	45.3317	42.538	36.4742	36.4197	63.8828	47.3186	12.5251	28.0638	31.367
WBGene00002085	ins-2	protein_coding	II	5988524	5989426	8.72086	9.21654	9.07417	5.47107	8.68122	6.94748	3.52449	5.72085	5.06985	5.78083	8.31521	9.58435
WBGene00002086	ins-3	protein_coding	II	5990099	5990768	7.75188	12.9032	5.67136	13.2869	14.7581	15.6318	11.7483	19.0695	15.2096	8.67124	8.31521	6.09913
WBGene00002087	ins-4	protein_coding	II	5996366	5997008	15.5038	20.2764	20.4169	32.0448	37.3292	25.1846	24.6714	21.9299	45.6287	18.3059	28.0638	19.1687
WBGene00002088	ins-5	protein_coding	II	5997557	5999023	12.5968	16.5898	13.6113	14.85	32.1205	20.8424	16.4476	5.72085	6.75981	14.4521	24.9456	5.22783
WBGene00002089	ins-6	protein_coding	II	6000436	6001009	16.4727	17.5114	23.8197	20.3211	14.7581	20.8424	18.7973	12.3952	15.2096	10.5982	12.4728	6.97043
WBGene00002090	ins-7	protein_coding	IV	9682011	9682845	39.7284	38.7095	29.4911	13.2869	9.54934	15.6318	65.7905	62.9293	30.4191	15.4155	14.5516	17.4261
WBGene00002092	ins-9	protein_coding	X	8866099	8866663	0	1.84331	0	5.47107	13.8899	8.68434	2.34966	0	5.06985	3.85388	4.1576	4.35652
WBGene00002093	ins-10	protein_coding	V	14033949	14034396	7.75188	4.60827	2.26854	5.47107	2.60436	5.21061	12.9231	9.53474	10.1397	2.89041	4.1576	1.74261
WBGene00002094	ins-11	protein_coding	II	5556731	5557173	1.93797	5.52992	5.67136	6.25265	3.47249	3.47374	15.2728	15.2556	18.5895	1.92694	1.0394	2.61391
WBGene00002095	ins-12	protein_coding	II	5554617	5555361	4.84492	5.52992	3.40281	4.68949	11.2856	6.07904	8.22381	6.67432	1.68995	7.70777	6.2364	4.35652
WBGene00002097	ins-14	protein_coding	II	6745435	6745814	2.90695	3.68662	13.6113	3.12632	9.54934	4.34217	9.39864	7.6278	5.06985	3.85388	1.0394	2.61391
WBGene00002098	ins-15	protein_coding	II	6744339	6744748	0.968984	0.921654	0	2.34474	1.73624	0	3.52449	1.90695	1.68995	0	0	0.871304
WBGene00002099	ins-16	protein_coding	III	2060623	2060957	1.93797	0	6.80563	3.12632	2.60436	0	2.34966	3.8139	8.44976	0.963471	1.0394	1.74261
WBGene00002100	ins-17	protein_coding	III	4476918	4477572	113.371	127.188	114.561	114.892	95.4934	96.3962	91.6368	125.859	145.336	89.6028	64.4428	56.6348
WBGene00002101	ins-18	protein_coding	I	8147427	8149651	32.9455	30.4146	32.8939	29.7001	27.7799	47.7639	35.2449	38.139	54.0785	18.3059	20.788	21.7826
WBGene00002102	ins-19	protein_coding	II	3126037	3126441	8.72086	14.7465	2.26854	3.12632	0.868122	3.47374	12.9231	25.7438	33.799	8.67124	19.7486	11.327
WBGene00002103	ins-20	protein_coding	II	6010844	6011321	0	0	2.26854	0	0	0.868434	16.4476	20.023	15.2096	0.963471	1.0394	0
WBGene00002105	ins-22	protein_coding	III	10026289	10026686	4.84492	8.29489	9.07417	6.25265	7.81309	12.1581	4.69932	2.86042	1.68995	3.85388	2.0788	1.74261
WBGene00002106	ins-23	protein_coding	III	10028247	10028697	2.90695	0.921654	1.13427	0.781581	4.34061	6.07904	1.17483	3.8139	0	0	0	0.871304
WBGene00002107	ins-24	protein_coding	I	14031147	14031667	27.1316	25.8063	27.2225	35.1712	41.6698	52.9745	27.0211	35.2786	33.799	21.1964	28.0638	21.7826
WBGene00002108	ins-25	protein_coding	I	14020361	14021312	0.968984	1.84331	4.53709	3.12632	1.73624	2.6053	0	5.72085	6.75981	0	2.0788	0.871304
WBGene00002109	ins-26	protein_coding	I	14037151	14037777	19.3797	18.4331	17.0141	18.7579	22.5712	19.974	10.5735	11.4417	6.75981	16.379	18.7092	17.4261
WBGene00002110	ins-27	protein_coding	I	14027236	14027588	116.278	128.11	154.261	126.616	131.954	120.712	102.21	116.324	174.065	49.137	37.4184	54.0209
WBGene00002111	ins-28	protein_coding	I	14012369	14013629	11.6278	14.7465	17.0141	13.2869	7.81309	14.7634	10.5735	3.8139	18.5895	10.5982	12.4728	6.09913
WBGene00002112	ins-29	protein_coding	I	14018799	14019759	8.72086	14.7465	12.477	12.5053	8.68122	6.07904	11.7483	13.3486	11.8297	9.63471	13.5122	10.4557
WBGene00002113	ins-30	protein_coding	I	14034954	14036057	94.9605	116.128	142.918	118.8	129.35	108.554	98.6858	92.487	116.607	49.137	53.0094	42.6939
WBGene00002114	ins-31	protein_coding	II	3127041	3127831	9.68984	12.9032	6.80563	2.34474	2.60436	3.47374	55.217	54.348	42.2488	15.4155	21.8274	18.2974
WBGene00002115	ins-32	protein_coding	II	3802959	3803319	0	4.60827	1.13427	0.781581	0.868122	2.6053	0	1.90695	0	0.963471	0	4.35652
WBGene00002116	ins-33	protein_coding	I	13637845	13639311	45.5423	47.926	88.4732	80.5029	103.306	92.054	43.4687	60.0689	82.8076	33.7215	20.788	26.1391
WBGene00002117	ins-34	protein_coding	IV	14106574	14107737	25.1936	24.8847	27.2225	28.9185	23.4393	38.2111	27.0211	36.232	28.7292	43.3562	45.7336	60.12
WBGene00002118	ins-35	protein_coding	V	20375536	20376302	94.9605	84.7922	129.307	207.901	183.174	204.082	78.7137	98.2079	148.716	32.758	54.0488	33.9809
WBGene00002119	ins-36	protein_coding	I	11212307	11215094	2.90695	0.921654	3.40281	2.34474	0	2.6053	3.52449	7.6278	6.75981	0	1.0394	0
WBGene00002120	ins-37	protein_coding	II	13835101	13836107	25.1936	19.3547	12.477	20.3211	16.4943	6.94748	22.3218	20.9764	15.2096	24.0868	25.985	31.367
WBGene00002123	inx-1	protein_coding	X	6943735	6956399	717.049	864.511	938.043	715.147	725.75	694.748	578.017	664.572	697.95	297.713	284.796	292.758
WBGene00002124	inx-2	protein_coding	X	11295007	11296733	284.881	290.321	250.674	277.461	263.909	261.399	234.966	187.834	138.576	342.996	340.923	343.294
WBGene00002125	inx-3	protein_coding	X	5996156	5998243	800.381	763.129	738.411	671.378	681.475	642.641	491.079	396.645	351.51	810.279	822.166	785.916
WBGene00002127	inx-5	protein_coding	X	8300027	8302399	622.088	708.752	699.846	722.963	677.135	646.984	480.506	482.458	566.134	360.338	357.554	341.551
WBGene00002128	inx-6	protein_coding	IV	12746584	12749721	242.246	260.828	352.758	187.579	167.547	164.134	139.805	152.556	157.166	68.4064	78.9944	62.7339
WBGene00002129	inx-7	protein_coding	IV	5943981	5946638	203.487	216.589	224.586	182.89	204.877	208.424	270.211	258.392	201.104	328.544	311.82	281.431
WBGene00002130	inx-8	protein_coding	IV	11673843	11675635	495.151	421.196	389.055	401.733	428.852	414.243	393.568	370.902	312.641	712.969	718.226	736.252
WBGene00002131	inx-9	protein_coding	IV	11676354	11678497	96.8984	78.3406	88.4732	93.0082	108.515	98.1331	97.5109	102.975	98.0172	164.754	135.122	154.221
WBGene00002132	inx-10	protein_coding	V	9204661	9207477	241.277	239.63	255.211	197.74	190.119	208.424	145.679	189.741	182.515	131.996	142.398	132.438
WBGene00002133	inx-11	protein_coding	V	12487234	12493269	109.495	117.05	90.7417	122.708	115.46	108.554	90.462	90.5801	101.397	119.47	127.846	132.438
WBGene00002134	inx-12	protein_coding	I	3755488	3759039	1069.76	1237.78	1210.27	1332.6	1266.59	1200.18	710.773	894.359	937.923	665.758	652.744	659.577
WBGene00002135	inx-13	protein_coding	I	3748523	3753958	1130.8	1307.83	1426.91	1341.19	1277.01	1292.23	782.437	802.825	866.945	634.927	649.625	699.657
WBGene00002136	inx-14	protein_coding	I	7350309	7352235	619.181	432.256	425.352	559.612	547.785	580.114	563.919	427.157	385.309	1005.86	924.027	945.365
WBGene00002137	inx-15	protein_coding	I	4159014	4161113	388.563	437.786	443.5	550.233	556.466	498.481	344.225	369.948	392.069	379.608	347.16	370.304
WBGene00002138	inx-16	protein_coding	I	4162035	4165025	511.624	530.873	505.885	650.276	613.762	730.353	380.645	418.575	476.566	494.261	450.06	482.703
WBGene00002139	inx-17	protein_coding	I	4165075	4167056	204.456	223.04	298.313	257.922	244.81	238.819	206.77	221.206	218.004	177.279	188.132	183.845
WBGene00002140	inx-18	protein_coding	IV	606355	614062	121.123	118.893	136.113	113.329	106.779	92.054	83.413	95.3474	128.436	63.5891	49.8912	60.9913
WBGene00002141	inx-19	protein_coding	I	2451898	2464618	41.6663	74.654	69.1906	34.3896	46.0104	27.7899	51.6925	58.1619	59.1483	30.8311	18.7092	23.5252
WBGene00002142	inx-20	protein_coding	I	9874698	9879218	26.1626	23.963	34.0281	25.0106	26.0436	21.7109	21.147	35.2786	30.4191	16.379	20.788	9.58435
WBGene00002143	inx-21	protein_coding	I	3611942	3618317	252.905	210.137	198.498	242.29	230.052	239.688	290.183	275.554	239.973	471.137	378.342	432.167
WBGene00002144	inx-22	protein_coding	I	3608518	3611844	578.484	456.219	408.338	543.981	496.566	597.483	599.164	495.807	432.628	1062.71	1023.81	976.732
WBGene00002146	ipp-5	protein_coding	X	6031469	6034515	331.393	352.072	365.235	352.493	353.325	319.584	253.763	320.367	348.13	232.197	231.786	222.183
WBGene00002147	ire-1	protein_coding	II	8112243	8124910	1366.27	1305.98	1265.85	1296.64	1432.4	1383.42	1362.8	1239.52	1108.61	1688.96	1747.23	1778.33
WBGene00002148	gon-14	protein_coding	V	6606433	6611158	1530.03	1432.25	1396.29	1297.42	1367.29	1418.15	1394.52	1282.42	1098.47	2162.99	2055.93	2102.46
WBGene00002149	irk-1	protein_coding	X	6765970	6778114	64.922	60.8292	79.399	56.2738	66.8454	52.1061	56.3919	67.6967	55.7684	19.2694	35.3396	18.2974
WBGene00002150	irk-2	protein_coding	X	702971	714498	61.046	61.7508	63.5192	46.1133	43.4061	39.948	30.5456	30.5112	55.7684	22.1598	17.6698	26.1391
WBGene00002151	irk-3	protein_coding	X	14353290	14370414	90.1156	117.05	91.876	75.0318	89.4165	59.922	66.9653	68.6502	92.9473	44.3197	35.3396	38.3374
WBGene00002152	iars-1	protein_coding	IV	10368601	10373136	3034.86	2895.84	2875.38	3833.66	3786.75	3872.35	2836.04	2848.98	2788.42	3926.14	3692.99	3785.82
WBGene00002153	iars-2	protein_coding	I	10180236	10184599	871.117	921.654	867.718	984.792	936.703	965.699	835.305	799.012	787.517	1219.75	1091.37	1116.14
WBGene00002162	isp-1	protein_coding	IV	8134016	8136055	2637.58	2670.95	2617.9	3438.96	3569.72	3549.29	2242.75	2473.31	2861.09	3229.55	3268.92	3268.26
WBGene00002163	ist-1	protein_coding	X	7126648	7139666	429.26	465.435	546.719	362.654	375.897	386.453	326.603	409.994	501.916	163.79	180.856	178.617
WBGene00002169	isw-1	protein_coding	III	6703988	6710100	2343	2070.03	1984.98	1848.44	1909.87	1960.92	2352.01	2097.64	1745.72	3136.1	3225.26	3114.04
WBGene00002173	itr-1	protein_coding	IV	7675174	7696930	3196.68	3246.07	3285.98	3030.97	3035.82	2990.02	2598.73	2643.03	2815.46	2373.99	2394.78	2392.6
WBGene00002174	itx-1	protein_coding	I	2802803	2815830	1605.61	1564.97	1682.12	1456.09	1450.63	1429.44	1267.64	1439.75	1505.75	916.261	918.83	939.266
WBGene00002175	jac-1	protein_coding	IV	15997835	16026847	1322.66	1371.42	1448.46	1040.28	993.131	1092.49	964.536	1010.68	1074.81	767.886	804.496	737.123
WBGene00002176	jip-1	protein_coding	II	1326989	1350132	389.532	423.961	469.588	254.795	299.502	277.031	385.344	366.134	388.689	163.79	166.304	157.706
WBGene00002177	jkk-1	protein_coding	X	5368468	5374174	83.3327	82.0272	93.0103	49.2396	55.5598	39.948	57.5667	60.0689	49.0086	37.5754	30.1426	20.04
WBGene00002178	jnk-1	protein_coding	IV	6957641	6963719	201.549	240.552	301.716	179.764	171.888	197.135	151.553	185.928	185.895	89.6028	94.5855	63.6052
WBGene00002179	jph-1	protein_coding	I	7946193	7951593	1696.69	1867.27	2222.04	1557.69	1538.31	1566.66	1378.08	1519.84	1573.34	817.987	736.935	777.203
WBGene00002180	jtr-1	protein_coding	IV	1420929	1421790	221.897	201.842	172.409	220.406	217.03	169.345	244.365	241.229	221.384	288.078	289.993	317.155
WBGene00002181	kal-1	protein_coding	I	14128591	14142207	464.144	515.205	545.585	376.722	402.808	389.059	331.302	317.507	346.44	223.525	217.235	240.48
WBGene00002182	kap-1	protein_coding	III	7338835	7343667	96.8984	113.363	130.441	99.2608	74.6585	90.3172	83.413	117.277	92.9473	65.516	75.8762	80.16
WBGene00002183	kat-1	protein_coding	II	7073814	7075511	1945.72	1962.2	1880.62	2845.74	2852.65	2861.49	1354.58	1454.05	1569.97	3045.53	2977.88	3011.23
WBGene00002184	kel-1	protein_coding	II	11688943	11696059	110.464	131.797	121.367	85.1924	86.8122	86.8434	122.182	122.045	114.917	80.9316	73.7974	67.0904
WBGene00002185	kel-3	protein_coding	III	13464820	13471350	485.461	487.555	442.366	455.662	377.633	436.823	516.925	553.969	506.985	505.822	504.109	595.972
WBGene00002186	kel-10	protein_coding	III	10098469	10101452	58.1391	45.161	71.4591	85.1924	77.2628	70.3432	31.7204	43.8598	37.1789	111.763	119.531	132.438
WBGene00002187	kgb-1	protein_coding	IV	405621	410035	539.724	638.706	668.086	584.623	639.806	627.01	550.996	594.968	714.85	412.366	411.603	399.929
WBGene00002188	kgb-2	protein_coding	IV	3606784	3609229	54.2631	51.6126	51.0422	35.1712	31.2524	33.0005	59.9164	49.5807	64.2182	22.1598	14.5516	23.5252
WBGene00002189	kin-1	protein_coding	I	14913766	14952226	2581.37	2790.77	3120.38	2038.36	2237.15	2267.48	1907.92	2202.53	2507.89	1252.51	1291.98	1228.54
WBGene00002190	kin-2	protein_coding	X	5970647	5977854	3334.28	3688.46	4178.66	3134.92	3305.81	3496.32	2550.56	2729.8	3183.87	2232.36	2176.5	2247.09
WBGene00002191	kin-3	protein_coding	I	10734022	10736615	2120.14	2232.25	2068.91	2426.03	2390.81	2486.33	2172.26	2370.34	2213.84	2610.04	2596.42	2472.76
WBGene00002192	kin-4	protein_coding	IV	11425742	11447067	2931.18	2587.08	2628.11	2399.45	2587	2546.25	3251.93	2910.96	2612.67	3726.71	3768.87	3703.04
WBGene00002193	kin-5	protein_coding	IV	9967077	9969181	14.5348	33.1795	21.5512	32.8264	25.1755	33.0005	15.2728	13.3486	10.1397	60.6987	43.6548	60.9913
WBGene00002194	kin-6	pseudogene	II	11640361	11641736	3.87594	0	0	0	0	3.47374	5.87415	10.4882	3.3799	0.963471	3.1182	0
WBGene00002195	kin-9	protein_coding	X	8432661	8437350	77.5188	94.9304	110.024	62.5265	50.3511	59.0535	64.6157	56.255	98.0172	19.2694	30.1426	18.2974
WBGene00002196	kin-10	protein_coding	I	8288949	8291005	1311.04	1226.72	1220.48	1559.25	1529.63	1584.02	1360.45	1357.75	1321.54	1993.42	2014.36	1961.31
WBGene00002198	kin-14	protein_coding	I	7075918	7079575	58.1391	54.3776	54.445	51.5844	63.3729	79.0275	135.106	128.719	98.0172	86.7124	85.2309	84.5165
WBGene00002199	kin-15	protein_coding	II	9431383	9433709	73.6428	73.7323	83.9361	129.742	121.537	119.844	44.6436	58.1619	64.2182	55.8813	71.7186	63.6052
WBGene00002200	kin-16	protein_coding	II	9434021	9436109	114.34	155.76	167.872	148.5	146.713	129.397	81.0633	81.0453	104.777	77.0777	88.3491	86.2591
WBGene00002201	kin-18	protein_coding	III	6118620	6124067	2299.4	2087.55	2084.79	1892.21	1892.51	1966.14	2477.72	2147.22	1921.47	3229.55	3120.28	3226.44
WBGene00002202	kin-19	protein_coding	III	4083994	4086636	3080.4	3159.43	3088.62	3179.47	3198.16	3543.21	3042.81	2974.84	3062.19	4000.33	4020.4	3859.88
WBGene00002203	kin-20	protein_coding	X	15268602	15277764	1573.63	1725.34	1837.52	1720.26	1809.17	1845.42	1446.22	1450.23	1635.87	1074.27	1047.72	1154.48
WBGene00002204	kin-21	protein_coding	IV	9832886	9834870	9.68984	8.29489	9.07417	7.03423	5.20873	8.68434	7.04898	7.6278	8.44976	22.1598	21.8274	27.0104
WBGene00002205	kin-23	pseudogene	I	11640687	11642206	18.4107	12.9032	19.2826	7.03423	9.54934	8.68434	7.04898	11.4417	5.06985	6.7443	1.0394	2.61391
WBGene00002206	kin-24	protein_coding	IV	9839057	9841084	11.6278	21.198	15.8798	19.5395	15.6262	15.6318	12.9231	8.58127	6.75981	32.758	33.2608	30.4956
WBGene00002207	sid-3	protein_coding	X	17186380	17193292	1068.79	1111.51	1164.9	865.992	901.978	1032.57	1066.75	969.684	1101.85	1078.12	1035.24	1042.08
WBGene00002208	kin-26	protein_coding	IV	7875725	7877881	8.72086	12.9032	6.80563	15.6316	9.54934	0.868434	4.69932	10.4882	8.44976	15.4155	8.31521	22.6539
WBGene00002210	kin-29	protein_coding	X	2843922	2852438	879.838	970.502	966.399	872.245	916.736	891.014	718.996	786.616	851.736	538.58	559.198	534.109
WBGene00002211	kin-30	protein_coding	V	15244756	15247786	18.4107	31.3362	19.2826	18.7579	19.0987	29.5268	12.9231	23.8369	20.2794	15.4155	16.6304	15.6835
WBGene00002212	kin-31	pseudogene	III	8671772	8673626	16.4727	14.7465	20.4169	23.4474	11.2856	22.5793	23.4966	15.2556	16.8995	29.8676	31.182	33.1096
WBGene00002213	kin-32	protein_coding	I	5086310	5093903	349.803	342.855	376.578	324.356	297.766	328.268	292.533	346.111	317.711	219.671	248.417	193.43
WBGene00002214	klc-1	protein_coding	IV	11083735	11086050	841.079	776.033	700.98	904.29	993.999	935.304	855.277	717.013	677.671	1841.19	1879.24	1827.12
WBGene00002215	klc-2	protein_coding	V	5576472	5581412	902.125	1022.11	1067.35	847.234	929.758	890.145	899.92	1028.8	1086.64	636.854	627.798	676.132
WBGene00002216	klp-3	protein_coding	II	7842353	7845653	403.098	459.905	497.945	420.491	397.6	418.585	334.827	375.669	408.968	244.722	199.565	222.183
WBGene00002217	klp-4	protein_coding	X	3171420	3178701	1455.41	1643.31	1644.69	1437.33	1423.72	1472.86	1392.17	1496	1598.69	950.946	881.412	866.076
WBGene00002218	klp-6	protein_coding	III	5030929	5036583	29.0695	22.1197	30.6253	14.0685	16.4943	17.3687	41.1191	26.6973	55.7684	7.70777	12.4728	6.97043
WBGene00002219	klp-7	protein_coding	III	10805925	10811001	2182.15	1929.94	1787.61	1625.69	1790.07	1879.29	2162.86	1978.46	1867.4	3230.52	3162.9	3013.84
WBGene00002220	gcc-1	protein_coding	X	3159940	3164424	341.083	328.109	345.953	298.564	264.777	281.373	287.833	279.368	287.292	228.343	242.18	245.708
WBGene00002221	klp-10	pseudogene	IV	7797192	7800252	863.365	721.655	626.118	575.244	595.531	660.01	816.507	697.943	620.212	1332.48	1322.12	1294.76
WBGene00002222	klp-11	protein_coding	IV	8756735	8762066	8.72086	5.52992	4.53709	4.68949	4.34061	8.68434	5.87415	13.3486	5.06985	5.78083	6.2364	4.35652
WBGene00002223	klp-12	protein_coding	IV	11341325	11359869	2648.23	2579.71	2597.48	2236.1	2296.18	2310.9	2500.04	2542.92	2443.67	2730.48	2531.98	2586.03
WBGene00002224	klp-13	protein_coding	X	5984989	5992151	53.2941	82.9489	81.6676	55.4923	62.5048	53.8429	76.364	55.3015	42.2488	40.4658	30.1426	24.3965
WBGene00002225	klp-15	protein_coding	I	5577070	5579194	1612.39	1360.36	1236.36	1019.96	1078.21	1175.86	1568.4	1422.58	1172.83	2440.47	2393.74	2377.79
WBGene00002226	klp-16	protein_coding	I	9512452	9514637	1530.03	1354.83	1159.23	1045.76	1138.11	1213.2	1751.67	1440.7	1308.02	2321	2404.13	2389.12
WBGene00002227	klp-17	protein_coding	II	11465940	11467641	35.8524	39.6311	47.6394	45.3317	35.593	39.0795	32.8953	43.8598	43.9387	73.2238	44.6942	59.2487
WBGene00002228	klp-18	protein_coding	IV	7040211	7043694	1858.51	1729.94	1417.84	1382.62	1477.54	1475.47	2195.76	1935.55	1696.71	2978.09	3121.32	2891.86
WBGene00002229	klp-19	protein_coding	III	13302717	13307259	4224.77	3483.85	3169.15	2914.52	3141.73	3308.74	3948.61	3406.76	2810.39	6495.72	6250.96	6215.88
WBGene00002230	klp-20	protein_coding	III	209992	230450	338.176	370.505	382.25	264.174	269.118	273.557	293.708	282.228	246.733	262.064	277.52	282.303
WBGene00002231	knl-1	protein_coding	III	8250632	8253943	1325.57	1167.74	1094.57	1309.93	1406.36	1359.1	1199.5	1095.54	992.002	2297.88	2308.51	2182.62
WBGene00002232	kpc-1	protein_coding	I	11675941	11680975	869.179	940.087	978.876	776.892	793.463	781.591	825.906	840.011	863.565	506.786	515.543	467.019
WBGene00002233	kqt-1	protein_coding	X	6619012	6627995	133.72	151.151	173.544	125.835	122.405	113.765	113.959	122.998	126.746	67.443	69.6398	86.2591
WBGene00002234	kqt-2	protein_coding	X	8243131	8246369	227.711	253.455	257.48	286.059	287.348	322.189	196.197	216.439	202.794	228.343	225.55	185.588
WBGene00002235	kqt-3	protein_coding	II	13696282	13712931	183.138	179.723	183.752	137.558	144.108	125.923	112.784	131.579	152.096	101.164	96.6643	108.042
WBGene00002238	kars-1	protein_coding	II	7070183	7072415	3020.32	2930.86	2691.63	3896.18	4023.74	4096.41	2458.92	2309.32	2254.4	5114.1	5120.09	5035.27
WBGene00002239	ksr-1	protein_coding	X	8275169	8283301	346.896	347.464	401.532	348.585	332.491	300.478	289.008	334.67	375.169	287.114	242.18	269.233
WBGene00002240	ksr-2	protein_coding	I	12047342	12059798	518.407	513.361	451.44	462.696	455.764	510.639	603.863	595.922	466.427	905.663	936.5	880.017
WBGene00002241	kup-1	protein_coding	V	12032258	12040873	892.435	799.996	730.471	808.937	754.398	796.354	957.487	908.661	740.199	1340.19	1281.58	1295.63
WBGene00002242	kvs-1	protein_coding	X	7690498	7707131	59.1081	68.2024	79.399	62.5265	63.3729	53.8429	55.217	55.3015	49.0086	23.1233	36.379	32.2383
WBGene00002243	lad-2	protein_coding	IV	2964334	2978484	434.105	449.767	470.723	343.896	327.282	319.584	278.435	346.111	346.44	134.886	160.068	171.647
WBGene00002244	laf-1	protein_coding	III	2769356	2779053	3072.65	2878.33	3097.7	3282.64	3515.02	3584.03	2469.49	2360.8	2436.91	4043.69	3965.31	3898.22
WBGene00002245	lag-1	protein_coding	IV	6095407	6110655	1078.48	1082.94	1010.64	971.505	1054.77	1121.15	1166.61	1042.15	922.714	1603.22	1655.77	1600.59
WBGene00002246	lag-2	protein_coding	V	3188343	3190115	104.65	105.069	127.038	52.3659	43.4061	48.6323	50.5177	56.255	54.0785	14.4521	13.5122	17.4261
WBGene00002247	lam-1	protein_coding	IV	5173332	5183746	4573.61	4884.77	5146.19	5766.51	5585.49	5507.61	4015.57	4199.1	4219.81	4433.89	4399.78	4386.15
WBGene00002248	lam-3	protein_coding	I	10608466	10621435	1531	1597.23	1627.68	1415.44	1382.05	1280.07	1159.56	1032.61	948.063	1295.87	1346.02	1205.01
WBGene00002249	lap-1	protein_coding	III	8399168	8401928	1019.37	990.778	890.403	1305.24	1263.12	1260.97	1049.12	981.125	921.024	1715.94	1660.96	1733.9
WBGene00002250	lap-2	protein_coding	V	13043712	13046154	2480.6	2341	2147.18	2757.42	2843.97	2746.86	2324.99	2372.24	2365.93	3879.9	3735.61	3771.88
WBGene00002251	lat-1	protein_coding	II	8896841	8908634	2746.1	2564.96	2476.11	2199.37	2211.97	2332.61	2817.24	2618.24	2190.18	3363.48	3384.29	3345.81
WBGene00002252	lat-2	protein_coding	II	4359065	4368281	241.277	282.948	280.165	180.545	197.064	191.056	343.051	316.554	376.859	96.3471	93.5461	104.557
WBGene00002253	lbp-1	protein_coding	X	3259142	3259812	341.083	382.486	338.013	358.746	370.688	309.163	446.436	436.691	569.514	409.475	385.618	403.414
WBGene00002254	lbp-2	protein_coding	X	3260610	3261470	1968.01	1878.33	1810.3	2084.48	2033.14	2031.27	1727	1702.91	1735.58	2114.82	2101.67	2173.9
WBGene00002255	lbp-3	protein_coding	X	3257372	3258155	418.601	419.353	446.903	500.994	490.489	496.744	420.589	415.715	506.985	514.494	484.361	502.743
WBGene00002256	lbp-4	protein_coding	V	7820578	7821477	178.293	240.552	200.766	268.864	283.876	262.267	202.071	227.88	202.794	308.311	279.599	319.769
WBGene00002257	lbp-5	protein_coding	I	6731267	6732276	207.363	214.745	193.96	282.151	294.293	266.609	133.931	167.812	170.685	170.534	210.998	222.183
WBGene00002258	lbp-6	protein_coding	I	6728296	6729376	1986.42	2040.54	2180.07	3405.35	3182.53	3089.89	1578.97	1835.44	2049.91	2297.88	2450.91	2428.32
WBGene00002259	lbp-7	protein_coding	V	13879552	13880213	198.642	223.04	203.035	239.945	213.558	224.925	149.203	175.439	190.965	123.324	148.634	161.191
WBGene00002260	lbp-8	protein_coding	V	13890773	13891364	45.5423	54.3776	45.3709	8.59739	11.2856	6.07904	9.39864	18.116	8.44976	16.379	17.6698	8.71304
WBGene00002261	ldb-1	protein_coding	X	11028917	11040612	1228.67	1293.08	1449.6	1059.82	1000.94	1054.28	1025.63	1051.68	1125.51	672.503	665.216	681.36
WBGene00002262	ldh-1	protein_coding	II	11724204	11726533	868.21	890.318	985.682	1238.02	1250.1	1208.86	771.864	867.662	937.923	869.051	843.993	914.869
WBGene00002263	lea-1	protein_coding	V	10011923	10028168	8804.19	8116.08	7734.6	6990.46	7407.68	7769.88	12164.2	10997.4	10286.7	9321.58	10134.2	10733.6
WBGene00002264	lec-1	protein_coding	II	13195549	13199713	6046.46	6202.73	6456.27	6914.65	7422.44	7320.03	5290.26	5384.27	6384.64	5698.93	5796.74	5710.53
WBGene00002265	lec-2	protein_coding	II	10009608	10016183	3291.64	3387.08	3563.88	3502.27	3635.69	3650.9	3922.76	4148.57	4916.07	3345.17	3359.34	3399.83
WBGene00002266	lec-3	protein_coding	II	9991112	10000351	1287.78	1574.18	1696.87	1188.79	1226.66	1232.31	1018.58	1153.7	1384.07	712.969	687.044	732.767
WBGene00002267	lec-4	protein_coding	III	3771425	3773326	592.05	631.333	645.401	818.316	874.198	892.751	565.094	750.384	939.613	489.443	475.006	483.574
WBGene00002268	lec-5	protein_coding	II	5839639	5841103	1842.04	1890.31	1893.1	2168.89	2084.36	2204.95	1972.54	2314.08	2430.15	1649.46	1689.03	1704.27
WBGene00002269	lec-6	protein_coding	III	599510	600366	2956.37	2887.54	2727.92	2760.54	2802.3	2849.33	3061.61	3136.93	3587.77	2208.28	2488.33	2486.7
WBGene00002270	lec-7	protein_coding	X	9852041	9853002	14.5348	23.0413	26.0882	15.6316	9.54934	16.5003	19.9721	19.0695	35.489	7.70777	13.5122	8.71304
WBGene00002271	lec-8	protein_coding	X	9850571	9851336	1908.9	1861.74	1623.14	1113.75	1086.02	1136.78	1896.18	1919.34	2080.33	771.74	876.215	889.602
WBGene00002272	lec-9	protein_coding	X	17600487	17601503	1519.37	1640.54	1593.65	1434.98	1463.65	1534.52	1154.86	1213.77	1632.49	879.649	1036.28	1110.91
WBGene00002273	lec-10	protein_coding	V	6488203	6489120	1770.33	1806.44	1938.47	2183.74	2271.01	2247.51	1371.03	1366.33	1482.09	1427.86	1368.89	1324.38
WBGene00002274	lec-11	protein_coding	IV	6588184	6590154	154.069	134.561	141.784	119.582	126.746	122.449	140.98	163.998	187.585	124.288	92.5067	111.527
WBGene00002275	lem-2	protein_coding	II	14063450	14066646	2780.02	2369.57	2228.84	2123.56	2290.1	2336.96	2545.86	2212.06	1958.65	3978.17	3932.05	3871.2
WBGene00002276	lem-3	protein_coding	I	9578526	9581267	829.451	692.162	645.401	616.668	710.992	741.643	821.207	773.268	625.282	1225.54	1179.72	1166.68
WBGene00002278	lep-2	protein_coding	IV	992283	997644	633.716	629.49	544.45	571.336	623.311	553.193	724.87	596.875	581.343	1083.9	989.509	936.652
WBGene00002280	let-2	protein_coding	X	16380597	16389340	28527.9	29668	32668.2	29749.3	31534.5	33288.8	23950.1	25639.9	28139.4	23077.1	22592.4	22219.1
WBGene00002282	let-4	protein_coding	X	14577935	14580923	532.941	600.918	623.849	565.083	619.839	613.983	445.261	476.737	518.815	326.617	292.072	301.471
WBGene00002285	let-7	miRNA	X	14743590	14745321	78.4877	101.382	108.89	129.742	124.141	103.344	82.2381	95.3474	126.746	44.3197	46.773	37.4661
WBGene00002295	let-19	protein_coding	II	8770975	8782020	4034.85	4083.85	4545.03	3295.93	3368.31	3314.81	2972.32	2989.14	3030.08	2357.61	2337.61	2322.9
WBGene00002297	ect-2	protein_coding	II	10778387	10783962	1453.48	1183.4	1091.17	1138.76	1296.97	1275.73	1570.75	1310.07	1029.18	2298.84	2211.84	2157.35
WBGene00002299	let-23	protein_coding	II	9197512	9207213	394.377	404.606	450.306	354.056	328.15	350.847	326.603	389.971	427.558	318.909	299.347	340.68
WBGene00002324	let-49	protein_coding	I	14820405	14821651	223.835	210.137	184.886	224.314	238.733	224.056	271.386	227.88	175.755	413.329	399.13	440.009
WBGene00002335	let-60	protein_coding	IV	11688227	11691088	1038.75	1165.89	1124.06	1086.4	1128.56	1104.65	1044.42	1065.03	1008.9	1159.06	1147.5	1156.22
WBGene00002344	let-70	protein_coding	IV	11081086	11082253	4057.14	4024.86	3853.12	4923.96	5073.3	5023.89	4204.72	4103.75	4331.35	6072.76	6233.29	6193.23
WBGene00002348	myo-1	protein_coding	I	7258946	7267057	9892.36	10717	11735.2	5217.05	6510.91	7256.64	5749.62	5992.59	6666.86	2965.56	2839.64	2733.28
WBGene00002363	let-92	protein_coding	IV	11858442	11860460	2444.75	2401.83	2423.94	2874.66	2950.75	2992.62	2463.62	2409.43	2421.7	3440.55	3412.35	3338.84
WBGene00002368	let-99	protein_coding	IV	12567842	12570622	1051.35	845.157	739.545	788.615	782.178	803.302	1104.34	844.778	773.998	1540.59	1562.22	1516.07
WBGene00002393	lpr-1	protein_coding	I	557375	561671	88.1776	88.4788	97.5474	142.248	146.713	157.187	64.6157	74.371	69.288	59.7352	41.576	45.3078
WBGene00002497	let-268	protein_coding	II	10033266	10039980	428.291	460.827	437.829	534.602	525.214	536.692	358.323	386.157	446.147	412.366	409.524	385.988
WBGene00002583	let-363	protein_coding	I	5245743	5263424	4369.15	4261.73	4096.99	4141.6	4074.96	4229.28	3909.84	3932.13	3689.16	4955.13	4834.25	4617.04
WBGene00002601	let-381	protein_coding	I	6320289	6324019	34.8834	36.8662	43.1023	21.8843	19.0987	15.6318	46.9932	48.6272	40.5588	21.1964	18.7092	17.4261
WBGene00002632	let-413	protein_coding	V	7973078	7977776	812.978	841.47	936.908	846.452	871.594	891.014	706.073	773.268	740.199	754.398	762.92	788.53
WBGene00002637	let-418	protein_coding	V	5826833	5832831	5680.19	5559.42	5278.9	4834.86	4779.88	4993.5	4749.84	4343.08	4098.13	6224.02	5945.37	5954.49
WBGene00002694	let-502	protein_coding	I	4738171	4744321	2388.55	2386.16	2328.66	2155.6	2199.82	2288.32	2440.12	2274.99	2171.59	3138.02	3200.31	3093.13
WBGene00002696	let-504	protein_coding	I	4129565	4132224	880.807	838.705	789.453	795.65	820.375	872.777	930.466	854.313	723.299	1426.9	1373.05	1368.82
WBGene00002717	let-526	protein_coding	I	5300852	5317392	8050.32	8087.51	8351.64	5762.6	6259.16	6311.78	7173.52	6850.71	6562.08	6311.7	6305	6362.26
WBGene00002783	let-607	protein_coding	I	6574004	6585510	2846.88	2785.24	2869.71	2673.79	2727.64	2767.7	3066.31	2932.89	3016.56	2673.63	2728.43	2680.13
WBGene00002804	let-630	protein_coding	I	5162602	5164884	863.365	811.055	724.8	972.287	985.318	1014.33	730.745	732.268	694.57	1169.65	1211.94	1184.97
WBGene00002827	let-653	protein_coding	IV	11885613	11891082	398.253	487.555	536.51	569.773	614.63	666.958	300.757	333.716	390.379	264.955	268.165	236.995
WBGene00002845	let-711	protein_coding	III	6946718	6958894	9665.62	9404.56	9070.77	10016.7	10243	10378.7	8869.97	8357.2	8069.52	13567.6	13437.4	13340.5
WBGene00002850	let-716	protein_coding	III	6383552	6389410	3075.56	2851.6	2927.55	3353.77	3212.05	3349.55	2648.07	2416.1	2284.81	4478.21	4189.82	4251.96
WBGene00002855	let-721	protein_coding	III	6444693	6446907	1146.31	1199.99	1117.26	1397.47	1374.24	1469.39	1315.81	1408.28	1400.97	1779.53	1770.1	1748.71
WBGene00002879	let-754	protein_coding	III	7949971	7953308	1020.34	1107.83	986.816	1496.73	1518.34	1519.76	988.033	1012.59	1017.35	1548.3	1607.95	1577.93
WBGene00002881	let-756	protein_coding	III	6407129	6410033	384.687	426.726	440.097	311.069	328.15	311.768	319.554	395.692	356.58	188.84	182.935	142.894
WBGene00002889	let-765	protein_coding	III	6592525	6601173	4969.92	4830.39	4681.14	4319.02	4582.81	4691.28	5541.68	5197.39	4924.52	6297.25	6288.37	5917.9
WBGene00002891	let-767	protein_coding	III	6338508	6339969	2561.03	2584.32	2569.13	3592.93	3701.67	3699.53	2246.28	2279.76	2480.85	3602.42	3723.13	3678.65
WBGene00002915	let-805	protein_coding	III	2658083	2681112	22364.2	24255.2	26403.6	16677.4	19417.3	21030.9	15417.3	15962.1	17682	11367	11258.8	11126.6
WBGene00002957	let-858	protein_coding	II	11022370	11027906	1405.03	1294	1202.33	1343.54	1374.24	1391.23	1321.68	1217.59	1181.28	2038.7	2026.83	1882.02
WBGene00002974	lev-1	protein_coding	IV	13174157	13179395	191.859	218.432	235.928	192.269	222.239	225.793	160.952	187.834	216.314	91.5297	86.2703	102.814
WBGene00002975	lev-8	protein_coding	X	11560915	11563707	61.046	62.6725	61.2507	78.9397	72.0541	73.8169	41.1191	59.1154	65.9081	34.685	33.2608	27.0104
WBGene00002976	lev-9	protein_coding	X	6281847	6291732	134.689	160.368	198.498	146.156	138.031	139.818	213.819	208.811	185.895	85.7489	94.5855	96.7148
WBGene00002977	lev-10	protein_coding	I	14390333	14400226	29.0695	35.9445	41.968	30.4817	31.2524	43.4217	28.1959	20.023	21.9694	24.0868	24.9456	13.9409
WBGene00002978	lev-11	protein_coding	I	14621169	14631094	13576.4	14762.1	16260.9	17056.4	18287.8	18564.5	10691	12285.5	14991.6	12351.7	12840.8	12830.8
WBGene00002979	lfe-2	protein_coding	I	5027155	5041160	530.035	547.462	624.984	559.612	564.279	558.403	469.932	542.527	559.374	420.073	425.115	400.8
WBGene00002980	lgg-1	protein_coding	II	6346960	6347719	2207.35	2199.07	2113.15	1868.76	1961.95	1986.98	3032.24	3072.09	3467.78	2254.52	2259.66	2394.34
WBGene00002981	lgg-2	protein_coding	IV	10934196	10935903	988.364	911.516	938.043	858.958	832.529	860.618	1437.99	1340.59	1377.31	1096.43	1153.73	1101.33
WBGene00002982	lgg-3	protein_coding	III	5697494	5698013	218.022	175.114	147.455	182.108	182.306	183.24	285.484	242.183	218.004	295.786	315.978	313.67
WBGene00002983	lgx-1	protein_coding	X	5525123	5538516	1210.26	1380.64	1386.08	784.708	943.648	1083.81	863.5	903.894	801.037	483.662	516.582	453.949
WBGene00002985	lig-1	protein_coding	V	10814106	10816718	1054.26	1009.21	835.958	1073.11	1102.51	1162.83	1072.62	963.963	899.054	1955.85	1871.96	1976.12
WBGene00002986	lig-4	protein_coding	III	7521463	7524870	327.517	341.934	319.865	303.254	322.073	376.901	352.449	312.74	324.471	463.43	479.164	415.612
WBGene00002987	lim-4	protein_coding	X	3869404	3873545	59.1081	56.2209	56.7136	38.2975	31.2524	39.948	32.8953	31.4647	23.6593	20.2329	15.591	20.04
WBGene00002988	lim-6	protein_coding	X	1072452	1079452	48.4492	44.2394	47.6394	48.458	43.4061	36.4742	43.4687	43.8598	50.6985	43.3562	36.379	23.5252
WBGene00002989	lim-7	protein_coding	I	5716574	5725809	206.394	192.626	209.84	150.064	142.372	163.266	130.406	126.812	147.026	127.178	126.807	101.943
WBGene00002990	lin-1	protein_coding	IV	2275861	2300286	387.594	375.113	423.083	279.806	276.063	294.399	398.268	358.506	415.728	236.05	226.589	223.054
WBGene00002991	lin-2	protein_coding	X	12399517	12414041	584.298	664.513	702.114	586.968	559.07	542.771	459.359	506.295	549.234	292.895	277.52	259.649
WBGene00002992	lin-3	protein_coding	IV	11054308	11063768	393.408	326.265	315.328	297.782	327.282	343.032	418.24	376.622	327.851	592.535	575.828	610.784
WBGene00002994	lin-5	protein_coding	II	7860574	7863563	1923.43	1774.18	1602.73	1665.55	1706.73	1683.89	1775.17	1762.02	1617.28	2701.57	2644.24	2524.17
WBGene00002996	lin-7	protein_coding	II	14345844	14349406	454.454	447.924	475.26	490.051	466.181	466.349	462.883	465.296	420.798	621.439	619.483	615.141
WBGene00002997	lin-8	protein_coding	II	3056822	3060207	232.556	231.335	221.183	219.624	197.932	179.766	243.19	229.787	233.213	261.101	250.496	223.925
WBGene00002998	lin-9	protein_coding	III	8900237	8904131	686.041	647.923	602.298	667.47	740.508	771.17	764.815	615.944	554.304	1194.7	1193.23	1190.2
WBGene00002999	lin-10	protein_coding	I	8109746	8119316	1194.76	1227.64	1226.15	1098.12	1050.43	1028.23	1008	1020.22	1019.04	989.485	1020.69	913.127
WBGene00003000	lin-11	protein_coding	I	10248288	10255327	124.999	139.17	144.052	99.2608	105.043	94.6593	110.434	95.3474	86.1875	69.3699	94.5855	81.9026
WBGene00003001	lin-12	protein_coding	III	9060221	9071472	293.602	324.422	365.235	301.69	304.711	297.873	484.03	430.017	436.008	168.607	171.501	195.172
WBGene00003002	lin-13	protein_coding	III	7700338	7709491	4966.05	4596.29	4563.17	3925.88	4226.88	4224.93	4993.03	4626.26	4341.49	5933.05	5845.59	5646.05
WBGene00003003	lin-14	protein_coding	X	11465560	11485871	2342.04	2654.36	2768.76	1927.38	1973.24	1810.69	1993.69	2052.83	2180.04	933.603	1013.42	954.078
WBGene00003006	lin-17	protein_coding	I	2706883	2717549	392.439	496.771	550.122	475.983	455.764	448.981	375.946	377.576	363.34	256.283	231.786	264.876
WBGene00003007	lin-18	protein_coding	X	3958552	3961907	224.804	261.75	255.211	229.003	223.975	245.767	190.323	199.276	243.353	138.74	181.895	174.261
WBGene00003008	lin-22	protein_coding	IV	3019738	3023304	28.1005	49.7693	28.3568	40.6422	35.593	51.2376	24.6714	43.8598	38.8689	20.2329	16.6304	22.6539
WBGene00003009	lin-23	protein_coding	II	6371303	6374776	1712.2	1516.12	1449.6	1586.61	1601.68	1676.08	1709.38	1715.3	1568.28	2273.79	2285.64	2214.86
WBGene00003010	lin-24	protein_coding	IV	12129504	12135096	503.872	498.615	521.765	545.544	472.258	505.429	720.171	649.316	637.112	659.978	695.359	657.835
WBGene00003011	lin-25	protein_coding	V	12649925	12658714	369.183	410.136	421.949	351.712	361.139	333.479	269.036	316.554	304.191	321.799	318.057	285.788
WBGene00003012	lin-26	protein_coding	II	7682198	7684764	1405.03	1334.55	1421.24	1273.98	1197.14	1202.78	1360.45	1214.73	1269.15	1392.22	1423.98	1354.88
WBGene00003014	lin-28	protein_coding	I	8407630	8410804	695.731	696.77	696.443	542.417	533.895	523.666	675.528	750.384	650.631	652.27	660.019	670.033
WBGene00003015	lin-29	protein_coding	II	11917643	11935340	225.773	224.884	281.299	402.514	409.753	438.559	260.812	321.321	321.091	202.329	223.471	203.885
WBGene00003017	lin-31	protein_coding	II	3982549	3987029	49.4182	50.691	55.5793	46.1133	57.296	52.9745	59.9164	56.255	59.1483	28.9041	18.7092	26.1391
WBGene00003018	lin-32	protein_coding	X	2229055	2230122	17.4417	17.5114	17.0141	13.2869	10.4175	9.55278	8.22381	6.67432	10.1397	9.63471	8.31521	11.327
WBGene00003019	lin-33	protein_coding	IV	5930645	5933326	226.742	222.119	230.257	181.327	185.778	188.45	227.917	221.206	251.803	137.776	111.216	114.141
WBGene00003020	lin-35	protein_coding	I	5807709	5815637	1003.87	937.322	866.583	996.516	1025.25	1023.02	1129.01	1027.85	868.635	1753.52	1658.88	1634.57
WBGene00003021	lin-36	protein_coding	III	8016648	8020873	1898.24	1623.95	1548.28	1533.46	1537.44	1659.58	1838.61	1643.79	1487.16	2626.42	2645.27	2518.07
WBGene00003022	lin-37	protein_coding	III	7070890	7072552	416.663	403.684	385.652	404.859	415.83	457.665	522.8	448.133	478.256	675.393	689.123	684.845
WBGene00003024	lin-39	protein_coding	III	7528641	7536632	201.549	199.999	215.512	173.511	161.471	165.871	168.001	177.346	199.414	99.2375	98.7431	128.082
WBGene00003025	lin-40	protein_coding	V	3704988	3712796	2543.58	2506.9	2615.63	2026.64	2097.38	2104.22	2303.84	2073.81	2061.74	2400.01	2478.97	2350.78
WBGene00003026	lin-41	protein_coding	I	9334800	9342496	4466.05	4176.01	3839.51	3903.22	4542.01	4944	3605.56	3340.97	3009.8	6950.48	6786.25	6689
WBGene00003029	lin-44	protein_coding	I	4126056	4129310	95.9295	116.128	127.038	94.5713	106.779	105.949	112.784	103.929	89.5674	56.8448	54.0488	47.9217
WBGene00003030	lin-45	protein_coding	IV	6742537	6748572	1803.28	1786.17	1631.08	1560.04	1797.01	1736	1924.37	1707.67	1667.98	2512.73	2466.5	2439.65
WBGene00003031	lin-46	protein_coding	V	12968855	12970730	29.0695	36.8662	36.2967	42.987	42.538	47.7639	36.4197	27.6508	30.4191	34.685	13.5122	18.2974
WBGene00003033	lin-48	protein_coding	III	3745438	3747572	46.5113	48.8477	51.0422	28.9185	23.4393	38.2111	55.217	58.1619	42.2488	11.5617	16.6304	15.6835
WBGene00003034	lin-49	protein_coding	IV	8620683	8626162	1387.59	1240.55	1228.42	1095	1134.63	1177.6	1382.78	1244.28	1128.89	1821.92	1686.95	1646.76
WBGene00003035	lin-52	protein_coding	III	9824083	9824750	256.781	203.686	209.84	219.624	209.217	179.766	324.253	273.647	265.322	371.9	339.884	333.71
WBGene00003036	lin-53	protein_coding	I	9618196	9619760	1471.89	1376.03	1215.94	1556.91	1622.52	1632.66	1462.66	1353.93	1117.06	2369.18	2383.35	2447.49
WBGene00003037	lin-54	protein_coding	IV	13241044	13243401	776.157	651.609	584.15	632.299	671.926	720.801	837.654	701.757	650.631	1270.82	1263.91	1152.74
WBGene00003038	lin-56	protein_coding	II	10450007	10452005	146.317	112.442	150.858	154.753	153.658	159.792	169.176	163.044	138.576	246.649	219.314	239.609
WBGene00003039	mir-48	miRNA	V	14364412	14364509	1.93797	1.84331	1.13427	1.56316	6.07685	8.68434	5.87415	1.90695	6.75981	0.963471	5.197	6.09913
WBGene00003040	lin-59	protein_coding	I	3713449	3721157	2534.86	2745.61	2986.54	2128.25	2213.71	2244.03	2323.81	2476.17	2423.39	1679.33	1592.36	1599.71
WBGene00003041	lin-61	protein_coding	I	7248827	7251282	524.221	463.592	501.348	517.407	534.763	560.14	585.066	566.364	419.108	752.471	792.023	821.64
WBGene00003043	lip-1	protein_coding	IV	6842958	6846011	1001.93	950.225	887	848.016	977.505	925.751	875.249	791.384	681.051	1165.8	1130.87	1142.28
WBGene00003044	lir-1	protein_coding	II	7672005	7682363	616.274	580.642	647.669	576.807	590.323	558.403	602.688	618.805	594.863	729.348	684.965	723.182
WBGene00003045	lir-2	protein_coding	II	7667267	7671909	235.463	214.745	259.748	232.911	221.371	212.766	204.421	205.95	206.174	316.982	322.214	303.214
WBGene00003046	lir-3	protein_coding	II	11183075	11184807	28.1005	37.7878	26.0882	48.458	38.1974	36.4742	19.9721	33.3716	30.4191	37.5754	37.4184	24.3965
WBGene00003047	lis-1	protein_coding	III	13371164	13376710	1139.53	1110.59	1069.62	1189.57	1169.36	1166.31	998.606	1071.71	1041.01	1432.68	1444.77	1423.71
WBGene00003048	lit-1	protein_coding	III	13701991	13724404	2383.7	2547.45	2721.12	2174.36	2379.52	2404.69	2516.49	2409.43	2453.81	1987.64	1994.61	1860.23
WBGene00003052	lmn-1	protein_coding	I	8763041	8765631	3494.16	3483.85	3517.38	3484.29	3636.56	3543.21	3075.71	3066.37	3188.94	3914.58	3906.07	3980.99
WBGene00003053	lmp-1	protein_coding	X	6376459	6377684	1523.24	1717.04	1510.85	1932.07	1972.37	2006.08	1473.24	1482.65	1662.91	1594.54	1537.27	1491.67
WBGene00003055	lon-1	protein_coding	III	5474476	5478005	734.49	719.812	747.485	1041.07	1035.67	999.568	695.5	699.85	782.448	822.804	893.885	839.937
WBGene00003056	lon-2	protein_coding	X	4738964	4749083	292.633	295.851	262.017	304.035	255.228	266.609	278.435	294.624	339.68	256.283	258.811	262.263
WBGene00003057	lon-3	protein_coding	V	12197437	12198645	615.305	661.748	728.202	1283.36	1349.06	1355.63	656.73	671.246	701.33	523.165	550.882	568.09
WBGene00003058	lov-1	protein_coding	II	10109100	10121825	1.93797	1.84331	2.26854	0	0	0.868434	17.6225	18.116	15.2096	3.85388	1.0394	1.74261
WBGene00003059	lpd-2	protein_coding	I	6253701	6254947	238.37	227.649	224.586	236.038	226.58	260.53	249.064	256.485	267.012	406.585	353.396	372.047
WBGene00003060	lpd-3	protein_coding	I	3564963	3600735	5879.8	5670.02	5681.57	4762.17	4873.63	4886.68	5269.12	5074.39	5061.41	6113.22	5888.2	5743.64
WBGene00003061	lpd-5	protein_coding	I	4372255	4373018	582.36	571.425	518.362	808.155	850.759	834.565	562.744	570.178	664.151	765.959	819.048	873.047
WBGene00003062	lpd-6	protein_coding	I	3144411	3147793	1216.08	1219.35	1222.74	1134.86	1132.9	1207.99	1133.71	1020.22	922.714	1679.33	1598.6	1543.08
WBGene00003063	lpd-7	protein_coding	III	7573350	7575263	1736.42	1873.72	1811.43	1861.73	1816.11	1815.9	2034.81	2160.57	2125.96	2409.64	2323.06	2382.15
WBGene00003064	nfu-1	protein_coding	IV	10387413	10388336	454.454	373.27	307.388	440.03	403.677	390.795	498.128	431.924	437.697	630.11	654.822	562.863
WBGene00003065	lpd-9	protein_coding	V	10579305	10580693	516.469	517.97	543.316	752.663	697.97	741.643	464.058	451.947	547.544	791.01	793.063	840.809
WBGene00003066	lpl-1	protein_coding	IV	9092173	9094032	238.37	262.671	241.6	232.911	250.019	257.057	186.798	199.276	199.414	234.123	273.362	274.461
WBGene00003067	lrg-1	pseudogene	III	9504764	9507081	373.059	346.542	288.105	175.074	184.042	203.214	381.82	353.739	251.803	502.932	442.785	467.89
WBGene00003068	lrk-1	protein_coding	I	10879769	10894237	1758.71	1736.4	1830.71	1446.71	1402.02	1477.21	1291.14	1406.37	1341.82	1033.8	1034.2	1049.05
WBGene00003071	lrp-1	protein_coding	I	7614176	7634143	9306.13	10031.3	10333.2	11007.8	10757.8	11117.7	10720.3	11427.4	11807.7	6300.14	6049.31	6068.63
WBGene00003072	lrp-2	protein_coding	I	3935272	3953991	5373.02	5809.18	6055.88	5113.1	4945.69	4989.16	4565.39	4970.46	5123.93	3676.61	3566.18	3582.8
WBGene00003073	lars-1	protein_coding	III	4181549	4186801	3670.51	3575.1	3602.45	3696.88	3763.31	3918.38	3738.31	3641.32	3528.62	4540.84	4434.08	4402.7
WBGene00003074	lars-2	protein_coding	I	7457152	7460756	467.051	465.435	403.801	543.981	494.829	509.771	500.478	465.296	446.147	660.941	622.601	667.419
WBGene00003075	lrx-1	protein_coding	V	12252572	12255450	94.9605	98.617	112.293	96.9161	98.0977	100.738	101.035	91.5335	96.3272	49.137	48.8518	54.8922
WBGene00003076	lsm-1	protein_coding	II	11126950	11127528	301.354	252.533	218.914	340.769	327.282	349.979	348.925	324.181	302.501	554.959	475.006	501.871
WBGene00003077	lsm-3	protein_coding	IV	13387203	13389143	183.138	181.566	166.738	211.027	240.47	241.425	206.77	181.16	165.615	304.457	293.111	295.372
WBGene00003078	lsm-4	protein_coding	II	7252232	7253163	132.751	126.267	117.964	139.121	145.844	184.108	149.203	125.859	114.917	205.219	204.762	206.499
WBGene00003079	lsm-5	protein_coding	V	15570380	15570655	181.2	176.036	148.59	221.187	204.877	229.267	192.672	166.858	179.135	279.407	298.308	301.471
WBGene00003080	lsm-6	protein_coding	I	1701361	1701808	120.154	143.778	110.024	162.569	176.229	174.555	153.903	147.789	145.336	170.534	186.053	194.301
WBGene00003081	lsm-7	protein_coding	IV	10933502	10934189	211.239	176.958	176.946	281.369	253.492	257.925	207.945	175.439	229.833	361.302	355.475	355.492
WBGene00003082	lsm-8	protein_coding	IV	6326526	6329472	354.648	350.229	311.925	436.904	405.413	390.795	351.274	277.461	332.92	669.612	632.995	688.33
WBGene00003083	lst-1	protein_coding	I	10588501	10590465	703.483	651.609	604.567	707.331	786.518	725.143	616.786	596.875	479.946	1102.21	1113.2	1166.68
WBGene00003084	lst-2	protein_coding	X	4378004	4383366	614.336	651.609	708.92	617.449	608.553	644.378	586.24	646.456	674.291	481.735	542.567	504.485
WBGene00003085	ccar-1	protein_coding	IV	14071548	14076742	5028.06	4693.98	4458.82	4430.78	4667.02	4843.26	5384.25	4940.9	4458.09	8656.79	8611.43	8261.71
WBGene00003086	lst-4	protein_coding	IV	14061000	14069860	1283.9	1271.88	1160.36	1121.57	1236.21	1191.49	1541.38	1437.84	1291.12	1813.25	1782.57	1795.76
WBGene00003087	lsy-2	protein_coding	X	2089704	2093256	404.067	366.818	403.801	359.527	401.072	359.532	339.526	292.717	312.641	326.617	375.224	336.323
WBGene00003089	ltd-1	protein_coding	II	8088427	8092754	466.082	497.693	583.016	390.791	466.181	448.981	478.156	515.83	483.326	223.525	236.983	195.172
WBGene00003090	lys-1	protein_coding	V	10277904	10279056	4330.39	4229.47	4055.02	2883.25	2914.28	2942.26	3761.81	4138.08	4447.95	1992.46	2089.2	2246.22
WBGene00003091	lys-2	protein_coding	V	10280307	10281474	1973.82	1946.53	1722.96	1137.98	1138.98	1158.49	1875.03	1860.23	1973.86	617.585	639.231	740.609
WBGene00003092	lys-3	protein_coding	V	10282100	10283544	17.4417	43.3177	27.2225	18.7579	16.4943	30.3952	97.5109	105.836	114.917	11.5617	15.591	26.1391
WBGene00003093	lys-4	protein_coding	IV	11621429	11623174	405.036	362.21	349.356	940.242	832.529	891.014	629.709	774.221	912.574	899.882	1057.07	1077.8
WBGene00003094	lys-5	protein_coding	IV	11624252	11625582	2.90695	2.76496	3.40281	3.12632	2.60436	3.47374	8.22381	13.3486	15.2096	2.89041	4.1576	8.71304
WBGene00003095	lys-6	protein_coding	IV	11626910	11627947	9.68984	9.21654	14.7455	10.9421	18.2306	24.3162	15.2728	18.116	28.7292	12.5251	12.4728	13.9409
WBGene00003096	lys-7	protein_coding	V	3481432	3482600	2570.72	2420.26	2241.32	1267.72	1487.96	1603.13	3318.9	3255.16	3770.28	719.713	773.314	863.462
WBGene00003097	lys-8	protein_coding	II	5586178	5587651	3230.59	2999.06	2839.08	2228.29	2243.23	2236.22	2689.19	2793.68	3165.28	1777.6	1754.51	1943.01
WBGene00003098	lys-9	protein_coding	I	12454853	12455826	0	0	0	0	0.868122	3.47374	0	0	3.3799	0	2.0788	0.871304
WBGene00003099	lys-10	protein_coding	IV	8332826	8333518	4.84492	5.52992	5.67136	12.5053	14.7581	22.5793	2.34966	9.53474	11.8297	5.78083	5.197	6.09913
WBGene00003100	mab-3	protein_coding	II	9732137	9738035	22.2866	28.5713	26.0882	37.5159	33.8567	35.6058	43.4687	32.4181	52.3885	18.3059	18.7092	24.3965
WBGene00003102	mab-5	protein_coding	III	7776835	7783454	136.627	129.032	157.664	148.5	98.0977	103.344	133.931	141.114	138.576	43.3562	56.1276	70.5756
WBGene00003104	mab-7	protein_coding	X	892228	898048	143.41	152.073	169.006	251.669	301.238	297.873	176.225	182.114	182.515	139.703	161.107	162.063
WBGene00003106	mab-9	protein_coding	II	516024	521635	66.8599	94.0087	73.7277	68.7791	46.8786	63.3957	54.0422	65.7897	62.5282	15.4155	19.7486	30.4956
WBGene00003107	mab-10	protein_coding	II	10528084	10534380	317.827	305.989	291.508	439.249	480.071	494.139	326.603	306.065	332.92	300.603	336.766	345.908
WBGene00003111	mab-20	protein_coding	I	1644588	1651457	666.661	781.563	799.661	572.899	579.037	525.403	622.66	569.224	561.064	480.772	460.454	440.009
WBGene00003112	mab-21	protein_coding	III	4600753	4603052	153.1	147.465	159.932	137.558	142.372	139.818	112.784	118.231	158.855	63.5891	67.561	78.4174
WBGene00003114	mab-23	protein_coding	V	10633058	10635525	1.93797	5.52992	7.9399	3.90791	2.60436	2.6053	1.17483	0	5.06985	0.963471	5.197	0
WBGene00003119	mac-1	protein_coding	II	13311413	13320911	1005.81	850.687	830.287	874.589	889.825	917.067	818.857	692.222	711.47	1096.43	1185.96	1096.97
WBGene00003123	mag-1	protein_coding	I	11912005	11912677	745.149	625.803	712.323	811.281	872.462	829.355	641.458	692.222	716.539	976.96	940.658	1003.74
WBGene00003124	mai-1	protein_coding	X	3114668	3116589	283.912	317.049	353.893	225.095	256.096	253.583	206.77	245.043	282.222	157.046	142.398	173.39
WBGene00003129	map-1	protein_coding	IV	3683537	3686865	463.175	448.845	425.352	457.225	545.18	488.06	441.736	423.343	412.348	580.973	641.31	659.577
WBGene00003130	map-2	protein_coding	IV	16848262	16854890	1425.38	1392.62	1451.87	1448.27	1580.85	1559.71	1405.1	1229.98	1226.9	2031.96	2082.96	1992.67
WBGene00003132	mat-1	protein_coding	I	5123915	5127201	1668.59	1482.94	1432.59	1623.34	1609.5	1635.26	1683.53	1646.65	1392.52	2520.44	2472.73	2447.49
WBGene00003133	apc-1	protein_coding	II	11108161	11120805	2416.65	2176.95	2091.6	2018.04	2007.1	2177.17	2160.51	2044.25	1809.94	3174.64	3011.14	3083.55
WBGene00003134	mat-3	protein_coding	III	475454	482325	514.531	479.26	458.246	534.602	524.345	560.14	512.226	377.576	344.75	747.653	771.235	755.421
WBGene00003136	mau-2	protein_coding	I	8125801	8130039	430.229	410.136	365.235	436.904	485.28	440.296	442.911	443.366	361.65	718.749	677.689	698.786
WBGene00003142	mau-8	protein_coding	IV	13378016	13380459	311.044	241.473	250.674	238.382	196.195	232.74	337.176	288.903	206.174	325.653	287.914	311.927
WBGene00003143	max-1	protein_coding	V	13098903	13120220	466.082	588.937	605.701	420.491	329.018	316.11	393.568	428.11	452.907	191.731	147.595	161.191
WBGene00003144	max-2	protein_coding	II	13014317	13025844	2893.39	2734.55	2775.56	2383.04	2545.33	2798.1	3256.63	2971.98	2823.91	3359.62	3358.3	3286.56
WBGene00003148	mbf-1	protein_coding	IV	11479354	11480369	996.116	911.516	849.569	1002.77	1122.48	1102.91	1016.23	981.125	990.312	1290.09	1248.32	1331.35
WBGene00003149	mbk-1	protein_coding	X	14819909	14824540	833.327	871.885	953.922	808.937	816.034	791.144	795.36	866.708	792.587	713.932	717.186	698.786
WBGene00003150	mbk-2	protein_coding	IV	13009158	13035961	5287.75	5344.67	5033.9	4903.64	5167.93	5296.58	4842.65	4649.14	4520.62	6413.83	6290.45	6223.73
WBGene00003151	mca-1	protein_coding	IV	9625909	9634948	3358.5	3393.53	3606.98	3296.71	3266.74	3335.66	3092.15	3228.46	3575.94	2380.74	2370.87	2437.91
WBGene00003153	mca-3	protein_coding	IV	3103157	3133149	9615.23	10035.9	10484.1	8921.75	9304.53	9934.89	7740.96	7939.58	8770.85	7717.4	7914	7704.07
WBGene00003154	mcm-2	protein_coding	II	12001509	12006625	2740.29	2421.18	2009.93	2557.33	2709.41	2736.44	2114.7	1719.11	1644.32	4461.83	4472.54	4536.88
WBGene00003155	mcm-3	protein_coding	V	15056719	15059599	2593	2287.55	2092.73	2297.85	2374.31	2411.64	2517.66	2186.32	1916.41	4192.06	4195.02	3957.46
WBGene00003156	mcm-4	protein_coding	I	2318291	2321817	2106.57	1865.43	1703.68	1909.4	2127.77	2149.38	1920.85	1642.84	1470.26	3400.09	3146.27	3128.85
WBGene00003157	mcm-5	protein_coding	III	4288264	4291266	1647.27	1487.55	1322.56	1693.69	1928.97	1922.71	1614.22	1393.98	1184.66	2947.26	2872.9	2885.76
WBGene00003158	mcm-6	protein_coding	III	9794367	9798644	2144.36	1925.34	1727.5	2147	2183.33	2207.56	2099.42	1847.83	1548	3808.6	3661.81	3541.85
WBGene00003159	mcm-7	protein_coding	V	4347166	4349768	3439.89	2919.8	2479.52	3190.41	3327.51	3433.79	2792.57	2475.22	1955.27	5554.41	5470.37	5436.07
WBGene00003160	mdf-1	protein_coding	V	9541782	9544226	912.783	830.41	847.301	971.505	930.626	994.357	876.424	834.29	724.989	1482.78	1430.22	1488.19
WBGene00003161	mdf-2	protein_coding	IV	2636227	2641125	468.988	447.924	407.203	485.362	478.335	420.322	479.331	433.831	368.409	732.238	724.462	675.261
WBGene00003162	mdh-2	protein_coding	III	6606544	6608106	5190.85	5468.17	5458.11	6886.51	7055.22	7221.9	4413.84	4539.49	5276.03	6673	6640.73	6762.19
WBGene00003163	mdl-1	protein_coding	X	6742351	6743899	1255.8	1261.74	1369.07	1092.65	1157.21	1162.83	1232.4	1267.17	1355.34	863.27	804.496	844.294
WBGene00003164	mdt-6	protein_coding	V	7058547	7059624	443.795	407.371	395.861	399.388	430.588	401.217	585.066	587.34	513.745	714.895	695.359	710.113
WBGene00003165	mec-1	protein_coding	V	6956537	6966425	590.112	628.568	687.369	515.844	469.654	512.376	426.464	466.249	441.077	183.059	179.816	174.261
WBGene00003166	mec-2	protein_coding	X	5567754	5590830	307.168	374.192	392.458	257.922	242.206	218.845	243.19	251.717	327.851	98.274	126.807	120.24
WBGene00003167	mec-3	protein_coding	IV	10458816	10461867	31.0075	35.9445	45.3709	25.7922	24.3074	33.0005	35.2449	27.6508	45.6287	13.4886	12.4728	12.1983
WBGene00003168	mec-4	protein_coding	X	16803321	16807115	71.7049	67.2807	71.4591	57.0554	55.5598	46.027	83.413	73.4175	67.5981	14.4521	27.0244	23.5252
WBGene00003169	mec-5	protein_coding	X	15944009	15948952	281.974	317.049	360.698	304.817	332.491	330.874	197.372	257.438	273.772	187.877	212.038	203.014
WBGene00003170	mec-6	protein_coding	I	6724867	6728330	52.3252	70.0457	62.3849	43.7685	43.4061	46.027	42.2939	39.0925	45.6287	34.685	30.1426	34.8522
WBGene00003171	mec-7	protein_coding	X	7774856	7776689	905.031	1031.33	1104.78	811.281	792.595	797.223	621.485	633.107	735.129	316.018	283.756	291.016
WBGene00003172	mec-8	protein_coding	I	9441010	9444227	791.66	901.378	928.968	720.618	735.299	711.248	656.73	633.107	714.85	508.713	496.834	482.703
WBGene00003173	mec-9	protein_coding	V	9907615	9915121	204.456	220.275	223.452	168.04	148.449	132.87	148.029	167.812	148.716	40.4658	45.7336	51.4069
WBGene00003174	mec-10	protein_coding	X	8465760	8470314	53.2941	52.5343	61.2507	66.4344	63.3729	52.9745	43.4687	58.1619	59.1483	20.2329	20.788	26.1391
WBGene00003175	mec-12	protein_coding	III	3131574	3139234	1238.36	1328.1	1559.62	1138.76	1160.68	1127.23	775.388	907.708	1076.5	484.626	484.361	463.534
WBGene00003176	mec-14	protein_coding	III	7190189	7192992	15.5038	9.21654	10.2084	9.37897	7.81309	9.55278	18.7973	27.6508	13.5196	7.70777	4.1576	4.35652
WBGene00003177	mec-15	protein_coding	II	10236936	10239695	582.36	505.988	450.306	506.465	500.038	484.586	587.415	544.434	478.256	875.795	922.988	855.621
WBGene00003178	mec-17	protein_coding	IV	7983802	7987183	311.044	388.938	365.235	362.654	358.534	348.242	207.945	250.764	282.222	142.594	155.91	171.647
WBGene00003179	mec-18	protein_coding	X	4271165	4274216	187.983	184.331	188.289	122.708	122.405	126.791	92.8116	150.649	141.956	57.8083	45.7336	51.4069
WBGene00003181	med-2	protein_coding	III	6884503	6885027	0.968984	1.84331	4.53709	0	0	5.21061	2.34966	0	1.68995	0.963471	1.0394	1.74261
WBGene00003182	mef-2	protein_coding	I	9095957	9100862	401.16	510.596	525.168	437.685	431.456	452.454	402.967	422.389	451.217	261.101	267.126	247.45
WBGene00003183	mei-1	protein_coding	I	8294874	8296940	1137.59	943.774	948.251	984.792	997.472	970.041	1140.76	964.916	735.129	1882.62	1829.35	1842.81
WBGene00003184	mei-2	protein_coding	I	6564749	6565852	938.946	752.07	612.507	773.765	880.275	909.251	1049.12	988.753	733.439	1754.48	1727.48	1726.05
WBGene00003185	mek-1	protein_coding	X	7479248	7481005	636.623	610.135	577.344	677.631	754.398	750.327	775.388	773.268	762.168	902.772	972.879	962.791
WBGene00003186	mek-2	protein_coding	I	3005403	3013448	753.87	705.987	641.998	679.194	616.366	649.589	662.604	645.502	555.994	707.188	724.462	732.767
WBGene00003196	mel-11	protein_coding	II	9358530	9369099	2295.52	2152.98	2310.51	1727.29	1801.35	1812.42	2266.25	2178.69	1953.58	2339.31	2288.76	2264.52
WBGene00003209	mel-26	protein_coding	I	9132538	9135753	1268.4	1185.25	1147.88	1261.47	1244.89	1283.55	1546.08	1418.77	1220.15	2168.77	2146.36	2011.84
WBGene00003210	mel-28	protein_coding	III	4786080	4792391	3962.18	3403.67	3240.61	3023.16	3121.77	3267.05	4035.54	3603.18	3259.92	5523.58	5214.67	5531.91
WBGene00003214	mel-32	protein_coding	III	6440145	6443000	3607.53	3458.97	3502.63	5558.61	5570.74	5568.4	3127.4	3012.03	3215.98	6108.41	6145.98	6276
WBGene00003216	memi-1	protein_coding	IV	4758982	4760428	542.631	438.707	383.384	410.33	434.061	422.059	523.974	445.273	385.309	920.115	821.127	924.454
WBGene00003218	mep-1	protein_coding	IV	11524642	11527954	3149.2	3089.38	3042.12	2690.2	2730.24	2841.52	3045.16	2809.89	2624.49	3831.72	3850.98	3842.45
[truncated: 21,205 more rows]

## Sheet: DG4269 25 vs 20
Gene	Name	Type	Chr	Start	End	baseMean	log2FoldChange_shrunken	lfcSE_shrunken	pvalue	padj	log2FoldChange_raw	lfcSE_raw	UP_DG4269 25 vs 20	DOWN_DG4269 25 vs 20
WBGene00000001	aap-1	protein_coding	I	5107843	5110183	639.345	0.0584505	0.083	0.413614	0.592538	0.0734898	0.0898903
WBGene00000002	aat-1	protein_coding	IV	9599178	9601695	209.469	-0.0873627	0.116356	0.371242	0.553234	-0.116433	0.130217
WBGene00000003	aat-2	protein_coding	V	9244402	9246360	195.523	-0.365721	0.112388	0.000344199	0.00214364	-0.41585	0.116174
WBGene00000004	aat-3	protein_coding	X	2552260	2557736	417.891	0.18064	0.0913614	0.0273656	0.0838563	0.204193	0.0925516
WBGene00000005	aat-4	protein_coding	IV	6272529	6275721	97.1399	-0.294037	0.14875	0.0174904	0.0588624	-0.377169	0.158725
WBGene00000006	aat-5	protein_coding	I	2571740	2576020	334.973	0.174096	0.0963102	0.0408952	0.11467	0.200345	0.0979876
WBGene00000007	aat-6	protein_coding	V	11466842	11470663	171.105	-0.613744	0.133236	2.34282e-07	2.87792e-06	-0.693061	0.134058		Down
WBGene00000008	aat-7	protein_coding	II	1386870	1391639	14.9657	-0.2813	0.28574	0.084703	0.197796	-0.689162	0.39974
WBGene00000009	aat-8	protein_coding	IV	3862033	3865044	20.3449	-0.1849	0.249425	0.22624	0.397171	-0.442003	0.365261
WBGene00000010	aat-9	protein_coding	I	11388682	11396662	594.622	-0.0721544	0.0794593	0.291075	0.471662	-0.0881223	0.0834675
WBGene00000012	abf-1	protein_coding	I	3886070	3887095	6.29714	-0.0843256	0.306213	0.530137	0.69526	-0.420206	0.669333
WBGene00000013	abf-2	protein_coding	I	3885631	3885888	23.9791	-0.122377	0.248538	0.409299	0.589084	-0.325404	0.394368
WBGene00000015	abf-4	protein_coding	V	20557876	20558370	2.11561	0.262139	0.560872	0.0585518	NA	2.49008	1.31643
WBGene00000016	abf-5	protein_coding	X	12792854	12793386	42.6663	0.276418	0.208094	0.0647614	0.162139	0.45598	0.246889
WBGene00000017	abf-6	protein_coding	X	12794118	12794870	75.9404	0.493581	0.172879	0.000508385	0.00301105	0.626366	0.180182	Up
WBGene00000018	abl-1	protein_coding	X	10605827	10624207	887.785	0.238818	0.0660114	0.00017446	0.00117426	0.25206	0.0671552
WBGene00000019	abt-1	protein_coding	IV	10206189	10214911	51.5919	-0.141303	0.190607	0.309443	0.492036	-0.248032	0.244032
WBGene00000020	abt-2	protein_coding	I	2255921	2272866	803.137	0.447546	0.0795866	3.88666e-09	6.28407e-08	0.474407	0.080559
WBGene00000021	abt-3	pseudogene	IV	12950315	12957128	7.00839	-0.124859	0.304253	0.374948	0.556614	-0.538397	0.606821
WBGene00000022	abt-4	protein_coding	V	323777	330725	1165.5	0.0463912	0.0652807	0.408353	0.588418	0.0576234	0.0696949
WBGene00000023	abt-5	protein_coding	I	12011195	12018684	55.9737	-0.239442	0.204308	0.103106	0.227856	-0.403822	0.247746
WBGene00000024	abu-1	protein_coding	V	10380340	10381826	83.823	0.00806894	0.147184	0.945469	0.971139	0.0125549	0.183557
WBGene00000025	abu-2	protein_coding	X	1408836	1410652	1.91347	-0.0652545	0.409517	0.491847	NA	-1.14009	1.65861
WBGene00000026	abu-3	pseudogene	X	17553419	17554449	0.79969	0.0815861	0.432045	0.37461	NA	1.63038	1.83627
WBGene00000027	abu-4	protein_coding	V	2274842	2275977	6.49292	-0.433566	0.519972	0.0228889	0.0726379	-1.6109	0.708001
WBGene00000029	abu-6	protein_coding	V	5160678	5161892	42.0849	-1.38411	0.280405	2.24622e-09	3.74452e-08	-1.51006	0.252565		Down
WBGene00000030	abu-7	protein_coding	V	5163270	5164782	58.6405	-0.778267	0.244819	1.87768e-05	0.000160164	-0.993377	0.232154		Down
WBGene00000031	abu-8	protein_coding	V	5192995	5194608	739.115	0.615501	0.114819	4.89634e-09	7.81275e-08	0.674795	0.115337	Up
WBGene00000033	abu-10	protein_coding	X	3798182	3799741	295.27	0.309053	0.124257	0.00471145	0.020404	0.366348	0.129629
WBGene00000034	abu-11	protein_coding	II	192509	194558	371.608	0.111408	0.113467	0.244237	0.418699	0.143387	0.123136
WBGene00000035	ace-1	protein_coding	X	16367293	16373789	183.491	0.137958	0.132602	0.206711	0.372562	0.185488	0.146902
WBGene00000036	ace-2	protein_coding	I	3301368	3307935	507.214	0.057464	0.105655	0.522774	0.689104	0.0763387	0.119452
WBGene00000037	ace-3	protein_coding	II	14205635	14210214	179.76	0.527107	0.124085	2.41393e-06	2.45071e-05	0.595774	0.12635	Up
WBGene00000038	ace-4	protein_coding	II	14198046	14205460	61.8628	0.534984	0.203299	0.000681833	0.00389308	0.718033	0.211386	Up
WBGene00000039	acn-1	protein_coding	X	5092481	5097067	1762.2	-0.597842	0.0738955	4.41202e-17	1.65374e-15	-0.622637	0.0741112		Down
WBGene00000040	aco-1	protein_coding	X	11339874	11343327	3251.63	-0.639879	0.0684886	4.96766e-22	2.63604e-20	-0.661248	0.0685308		Down
WBGene00000041	aco-2	protein_coding	III	7973717	7977355	9057.27	-0.286578	0.0712563	2.81461e-05	0.000230188	-0.303896	0.072564
WBGene00000042	acr-2	protein_coding	X	6702549	6709308	46.5737	0.358077	0.203013	0.017969	0.0601294	0.53679	0.226852
WBGene00000043	acr-3	protein_coding	X	6709538	6712925	8.96894	-0.0254279	0.279713	0.853484	0.919144	-0.104598	0.56639
WBGene00000044	acr-5	protein_coding	III	6509445	6514773	37.3622	0.311781	0.224022	0.045747	0.124748	0.53271	0.266659
WBGene00000045	acr-6	protein_coding	I	4359207	4362548	5.26521	0.135673	0.330349	0.320477	0.504005	0.708227	0.712876
WBGene00000046	acr-7	protein_coding	II	7845631	7849797	18.416	0.224197	0.25387	0.150943	0.300361	0.512501	0.356843
WBGene00000047	acr-8	protein_coding	X	10412725	10416661	123.868	0.164781	0.149597	0.170254	0.326691	0.231531	0.16883
WBGene00000048	acr-9	protein_coding	X	13642313	13646898	31.6928	0.189494	0.208307	0.194808	0.358146	0.34697	0.267623
WBGene00000049	acr-10	protein_coding	X	4022267	4025641	5.81421	0.243576	0.364568	0.113962	0.244882	1.018	0.644047
WBGene00000050	acr-11	protein_coding	I	6621624	6624918	22.8061	0.124328	0.223117	0.396788	0.577222	0.272584	0.321682
WBGene00000051	acr-12	protein_coding	X	13532853	13536459	53.8116	0.410313	0.195924	0.00641218	0.0261911	0.578963	0.212392
WBGene00000053	acr-14	protein_coding	II	8174937	8177195	11.8188	0.0156826	0.253098	0.912771	0.954279	0.0489655	0.446993
WBGene00000054	acr-15	protein_coding	V	8552695	8555383	60.4774	0.00531382	0.167604	0.966984	0.982618	0.0090556	0.21878
WBGene00000055	acr-16	protein_coding	V	8561216	8564345	82.9816	-0.0942934	0.141491	0.410447	0.590081	-0.136869	0.166283
WBGene00000056	acr-17	protein_coding	V	2608652	2615262	21.2403	0.0718139	0.221971	0.61966	0.765828	0.16578	0.33401
WBGene00000057	acr-18	protein_coding	V	15551157	15559147	28.1018	0.321104	0.24523	0.046949	0.127143	0.598031	0.301008
WBGene00000058	acr-19	protein_coding	I	9031235	9036695	37.5931	0.254268	0.219312	0.0943039	0.21347	0.454992	0.271942
WBGene00000059	acr-20	protein_coding	II	14373831	14377896	40.0346	0.366335	0.230522	0.0225708	0.0717909	0.606574	0.265969
WBGene00000060	acr-21	protein_coding	III	6581885	6586580	33.3242	0.153244	0.211478	0.29261	0.47331	0.299698	0.284772
WBGene00000061	lgc-11	protein_coding	X	7503780	7506633	22.498	0.241072	0.24253	0.122291	0.257741	0.499643	0.323346
WBGene00000062	acr-23	protein_coding	V	3651656	3659572	42.4094	0.328015	0.199845	0.0276264	0.084471	0.497419	0.225837
WBGene00000063	act-1	protein_coding	V	11081052	11082415	3867.63	-0.345016	0.0963568	0.000120703	0.000848408	-0.380523	0.0989736
WBGene00000064	act-2	protein_coding	V	11076777	11078154	6531.56	-0.512803	0.0674	3.88289e-15	1.22204e-13	-0.53287	0.0678068
WBGene00000065	act-3	protein_coding	V	11071690	11074498	6016.5	-0.253474	0.0997741	0.005286	0.0224394	-0.286038	0.102557
WBGene00000066	act-4	protein_coding	X	4960621	4964413	32359.8	-0.312122	0.0885597	0.000176988	0.00118996	-0.340474	0.0907983
WBGene00000067	act-5	protein_coding	III	13604412	13606066	9206.96	-0.435614	0.0789	7.51783e-09	1.16199e-07	-0.461748	0.0799021
WBGene00000068	acy-1	protein_coding	III	4722095	4730919	600.81	0.4684	0.115574	8.5571e-06	7.80226e-05	0.526472	0.118288
WBGene00000069	acy-2	protein_coding	V	5976024	5981478	78.5366	0.508536	0.16768	0.00026555	0.00169785	0.633664	0.17376	Up
WBGene00000070	acy-3	protein_coding	III	3774896	3786477	605.548	0.0840001	0.0890467	0.271752	0.449173	0.103446	0.0941242
WBGene00000071	acy-4	protein_coding	V	5624727	5630892	170.247	-0.0242024	0.116064	0.804853	0.888957	-0.033773	0.136693
WBGene00000072	add-1	protein_coding	X	4854065	4860045	241.019	0.223963	0.110696	0.021572	0.0691925	0.262632	0.114296
WBGene00000073	add-2	protein_coding	V	12009540	12013406	179.103	-0.0341201	0.107271	0.708983	0.827426	-0.0463149	0.124094
WBGene00000074	adm-2	protein_coding	X	13687955	13695801	650.589	0.247041	0.0891422	0.00284025	0.0132734	0.272317	0.0912432
WBGene00000075	adm-4	protein_coding	X	7794875	7798298	224.196	-0.00497489	0.104353	0.955628	0.976491	-0.00677431	0.121751
WBGene00000079	adr-1	protein_coding	I	7773416	7777655	1173.21	-0.0437436	0.0664422	0.444635	0.621816	-0.0546961	0.0715554
WBGene00000080	adr-2	protein_coding	III	7231039	7232882	727.025	-0.26765	0.0760903	0.000224408	0.00146659	-0.286669	0.0776917
WBGene00000081	ads-1	protein_coding	III	295654	298556	1886.33	-0.602998	0.083245	3.05489e-14	8.64557e-13	-0.63443	0.0835219		Down
WBGene00000082	adt-1	protein_coding	X	12678832	12689279	802.699	-0.299331	0.0920587	0.000496057	0.00294664	-0.329354	0.0945639
WBGene00000083	adt-2	protein_coding	X	7586209	7595416	1229.75	-0.0419161	0.0837581	0.562902	0.721524	-0.0538781	0.0931284
WBGene00000084	aex-1	protein_coding	I	7602307	7608245	129.364	-0.122294	0.136121	0.272036	0.449511	-0.169245	0.154085
WBGene00000085	aex-2	protein_coding	X	9650999	9653116	26.4705	0.35947	0.253702	0.0301192	0.0901931	0.659907	0.304312
WBGene00000086	aex-3	protein_coding	X	751203	759734	439.138	0.235946	0.0998512	0.00902513	0.0347489	0.267478	0.102439
WBGene00000088	aex-5	protein_coding	I	14850052	14855827	235.586	-0.144725	0.113137	0.131984	0.272538	-0.179968	0.119475
WBGene00000089	aex-6	protein_coding	I	13543068	13545188	114.74	0.169885	0.147004	0.152589	0.30279	0.235036	0.16431
WBGene00000090	age-1	protein_coding	II	11519328	11527054	1087.78	0.0481681	0.0716726	0.435805	0.613785	0.0602199	0.0772748
WBGene00000092	ags-3	protein_coding	X	5289724	5303600	375.353	0.0568698	0.0838379	0.431104	0.609415	0.0717848	0.0911781
WBGene00000093	agt-1	protein_coding	IV	13368276	13369412	169.86	-0.34347	0.129099	0.0024428	0.0116975	-0.408628	0.134846
WBGene00000094	agt-2	protein_coding	II	5371980	5373827	249.6	-0.0033317	0.111885	0.97203	0.984718	-0.00461869	0.131725
WBGene00000095	aha-1	protein_coding	I	10193925	10196997	298.695	0.355607	0.101052	0.000142973	0.000986705	0.395339	0.103956
WBGene00000096	ahr-1	protein_coding	I	9522550	9531132	42.967	0.662873	0.275407	0.00043582	0.00262673	0.956733	0.272001	Up
WBGene00000097	aip-1	protein_coding	V	14012333	14013644	378.374	-0.133098	0.0962974	0.110075	0.238863	-0.158077	0.0989307
WBGene00000098	air-1	protein_coding	V	8221488	8223582	1277.2	-0.38204	0.0847924	1.98241e-06	2.05374e-05	-0.410701	0.0863687
WBGene00000099	air-2	protein_coding	I	5937195	5938881	549.599	0.0417967	0.0868774	0.577734	0.733504	0.0540224	0.0970408
WBGene00000100	ajm-1	protein_coding	X	9082946	9113619	3794.94	0.406272	0.067911	5.90187e-10	1.07518e-08	0.425032	0.0686307
WBGene00000101	aka-1	protein_coding	II	7472729	7478537	3291.93	0.0506483	0.0696822	0.398452	0.579088	0.0628431	0.0744244
WBGene00000102	akt-1	protein_coding	V	10248905	10252845	1687.39	-0.14289	0.0691949	0.0237386	0.0746129	-0.155109	0.0685919
WBGene00000103	akt-2	protein_coding	X	14147700	14152070	294.942	0.0632538	0.0936391	0.430962	0.609308	0.0810005	0.102852
WBGene00000105	alg-1	protein_coding	X	13949110	13956261	2826.47	0.250447	0.0715322	0.000256668	0.00164914	0.266536	0.0729135
WBGene00000106	alg-2	protein_coding	II	873212	879885	1459.34	-0.0614166	0.0657238	0.275526	0.45324	-0.073987	0.0678516
WBGene00000107	alh-1	protein_coding	III	5077764	5080661	3930.02	-0.201175	0.0693644	0.00227787	0.0110322	-0.214446	0.0702782
WBGene00000108	alh-2	protein_coding	V	1644169	1647728	1.99112	0.00333068	0.351049	0.975661	NA	0.034437	1.12872
WBGene00000109	alh-3	protein_coding	IV	11022603	11025870	1901.68	-0.109193	0.0926958	0.17096	0.327634	-0.131571	0.0960984
WBGene00000110	alh-4	protein_coding	V	6427208	6429920	1795.81	-0.105915	0.0674573	0.0747741	0.180445	-0.118307	0.0663958
WBGene00000111	alh-5	protein_coding	V	1996105	1999581	136.002	-0.0478752	0.120369	0.634928	0.776028	-0.0668349	0.140764
WBGene00000112	alh-6	protein_coding	II	1306240	1310133	1369.33	0.0421299	0.065182	0.452899	0.629452	0.0527528	0.0702818
WBGene00000113	alh-7	protein_coding	II	13487243	13491786	768.441	-0.145778	0.0785637	0.0386225	0.109627	-0.162113	0.0783842
WBGene00000114	alh-8	protein_coding	II	11729055	11731198	14017.2	-0.713346	0.0576181	9.21652e-37	1.08541e-34	-0.728328	0.0575061		Down
WBGene00000115	alh-9	protein_coding	III	5856018	5859179	2202.94	-0.161879	0.0828194	0.0299984	0.0900346	-0.180396	0.0831276
WBGene00000116	alh-10	protein_coding	X	7140504	7143641	231.722	-0.0679731	0.111715	0.471475	0.645247	-0.0909813	0.126349
WBGene00000117	alh-11	protein_coding	III	774321	778871	557.591	-0.135834	0.0828625	0.0634632	0.159699	-0.154197	0.0830835
WBGene00000118	alh-12	protein_coding	III	7454074	7455936	952.267	-0.396368	0.0899801	2.90201e-06	2.89947e-05	-0.42924	0.0917642
WBGene00000120	aly-1	protein_coding	IV	9108931	9109753	346.249	0.186404	0.0917853	0.0237977	0.0747425	0.210398	0.0930807
WBGene00000121	aly-2	protein_coding	IV	9147468	9148579	1438.65	0.0247076	0.0677179	0.674973	0.803977	0.0318021	0.0758397
WBGene00000122	aly-3	protein_coding	IV	12123282	12124809	1659.65	-0.0566736	0.0569613	0.242065	0.416292	-0.0676063	0.057791
WBGene00000123	ama-1	protein_coding	IV	4248070	4258169	5971.41	0.0367051	0.0601519	0.477705	0.650797	0.0462187	0.065097
WBGene00000133	amt-1	protein_coding	X	4571437	4573914	23.6888	0.332122	0.281703	0.047863	0.129156	0.720171	0.363983
WBGene00000134	amt-2	protein_coding	IV	13042391	13047043	20.8076	0.692739	0.368433	0.00119123	0.00631929	1.14986	0.35479	Up
WBGene00000135	amt-3	protein_coding	II	8363172	8369159	66.0985	0.319226	0.181236	0.0235392	0.074173	0.453175	0.200116
WBGene00000136	amt-4	protein_coding	X	4565302	4569620	521.231	-0.0983499	0.0889846	0.198851	0.3632	-0.118754	0.0924277
WBGene00000137	amx-1	protein_coding	III	3822403	3826260	281.376	0.0219704	0.09147	0.781432	0.873918	0.0290496	0.104701
WBGene00000138	amx-2	protein_coding	I	12759587	12764960	314.349	0.0392509	0.109495	0.673104	0.802596	0.0534169	0.126613
WBGene00000139	amx-3	protein_coding	V	20898840	20903714	70.9078	-0.317355	0.17951	0.0235255	0.0741554	-0.448155	0.197879
WBGene00000140	anc-1	protein_coding	I	4318033	4359092	11616.9	0.409453	0.0750019	1.24865e-08	1.85912e-07	0.432466	0.0759653
WBGene00000142	aos-1	protein_coding	V	10127492	10130295	863.315	-0.105654	0.0830432	0.141919	0.287041	-0.12403	0.0844496
WBGene00000143	apc-2	protein_coding	III	8080629	8083701	708.813	-0.00295365	0.087858	0.969156	0.983491	-0.00390651	0.101031
WBGene00000144	apc-10	protein_coding	V	10425362	10426353	184.644	-0.294926	0.13542	0.0109911	0.04069	-0.362543	0.142566
WBGene00000145	apc-11	protein_coding	III	4593863	4594424	248.129	-0.0890497	0.1172	0.365058	0.547197	-0.118813	0.131174
WBGene00000146	ape-1	protein_coding	V	11675938	11685274	2037.97	-0.00849631	0.0532247	0.854287	0.919684	-0.0111745	0.0608464
WBGene00000147	aph-1	protein_coding	I	9232068	9233560	302.437	-0.00108829	0.0978034	0.989707	0.995159	-0.0014627	0.113385
WBGene00000148	aph-2	protein_coding	I	10340997	10345654	603.703	0.00272208	0.0699078	0.964523	0.981733	0.00355079	0.079831
WBGene00000149	apl-1	protein_coding	X	5112422	5116866	4705.33	0.0826168	0.0730474	0.189567	0.351941	0.0973953	0.074242
WBGene00000150	apm-1	protein_coding	I	5342180	5344724	491.148	-0.270713	0.084637	0.000677976	0.00387348	-0.294564	0.086679
WBGene00000151	apn-1	protein_coding	II	8047564	8049063	591.537	0.27151	0.0868795	0.00086079	0.0047687	0.296734	0.0890434
WBGene00000155	app-1	protein_coding	I	4964667	4967089	1751.52	-0.401656	0.0909367	2.66337e-06	2.67274e-05	-0.435431	0.0927394
WBGene00000156	apr-1	protein_coding	I	8050037	8055475	1943.73	0.0728928	0.0740053	0.252091	0.427823	0.0876621	0.0765417
WBGene00000157	aps-2	protein_coding	X	4458272	4459255	191.157	-0.159746	0.114525	0.101414	0.225081	-0.197041	0.120291
WBGene00000158	apg-1	protein_coding	I	14406028	14417934	1880.14	-0.0349521	0.0496963	0.405484	0.58577	-0.0439004	0.0527733
WBGene00000159	aps-1	protein_coding	V	6017970	6018886	372.447	-0.29982	0.0906786	0.000410017	0.00249565	-0.328946	0.0930923
WBGene00000160	apb-1	protein_coding	III	2583971	2597034	2059.19	-0.0451003	0.0559894	0.343602	0.527383	-0.0554206	0.0585179
WBGene00000161	apa-2	protein_coding	X	9338675	9342900	1174.3	-0.0562557	0.0610253	0.280348	0.459048	-0.0678349	0.062837
WBGene00000162	apd-3	protein_coding	II	3532527	3546431	1372.29	0.265052	0.0694668	7.2378e-05	0.000540142	0.280742	0.0707457
WBGene00000163	apb-3	protein_coding	I	7853750	7857853	1271.12	0.172913	0.0832951	0.0220717	0.0705056	0.191873	0.0838192
WBGene00000164	apm-3	protein_coding	X	954975	957762	220.714	0.000380251	0.101484	0.996522	0.998475	0.00051477	0.118077
WBGene00000165	aps-3	protein_coding	I	1154514	1156020	1100.16	0.125451	0.0744612	0.0578396	0.148889	0.140126	0.0738708
WBGene00000166	apt-9	protein_coding	X	11068527	11072047	55.903	0.456404	0.237351	0.00629859	0.0258137	0.710731	0.260168	Up
WBGene00000168	apx-1	protein_coding	V	3210196	3223221	1094.53	0.254334	0.126725	0.0198333	0.0649742	0.30922	0.132742
WBGene00000169	aqp-1	protein_coding	II	7235828	7238349	356.168	-0.339961	0.143045	0.00528715	0.0224394	-0.420733	0.150855
WBGene00000170	aqp-2	protein_coding	II	9259048	9261981	3772.28	0.450436	0.0795818	3.0869e-09	5.06274e-08	0.477355	0.0805404
WBGene00000171	aqp-3	protein_coding	IV	10961229	10966459	3.91792	-0.0469482	0.316503	0.709958	0.827877	-0.290472	0.781025
WBGene00000172	aqp-4	protein_coding	V	9737556	9739740	247.896	-0.1683	0.118277	0.0936928	0.212641	-0.208909	0.12463
WBGene00000173	aqp-5	protein_coding	V	10491743	10493256	7.67859	0.236955	0.385943	0.115668	0.247555	1.13556	0.721804
WBGene00000174	aqp-6	protein_coding	V	10648446	10651997	19.7421	0.225269	0.250681	0.148476	0.296498	0.503841	0.348695
WBGene00000175	aqp-7	protein_coding	X	3025063	3026974	1982.61	-0.0714634	0.0856757	0.331747	0.515073	-0.0887636	0.0914522
WBGene00000176	aqp-8	protein_coding	X	4702167	4704977	494.642	-0.501116	0.117612	2.77075e-06	2.77288e-05	-0.562247	0.119956
WBGene00000177	aqp-9	protein_coding	I	9605896	9609047	57.6312	0.0355346	0.159484	0.775387	0.870635	0.0578898	0.202883
WBGene00000178	aqp-10	protein_coding	II	9768458	9769847	579.435	-0.249935	0.0782349	0.000750674	0.00422535	-0.269275	0.0798948
WBGene00000179	aqp-11	protein_coding	III	13673280	13674739	382.67	-0.257934	0.0908269	0.0022211	0.0107858	-0.284844	0.0931181
WBGene00000180	arc-1	protein_coding	II	9674978	9677210	232.071	0.103577	0.111709	0.272109	0.44955	0.133629	0.121678
WBGene00000181	ard-1	protein_coding	IV	11131279	11133805	1321.05	-0.466011	0.0684633	1.8857e-12	4.53513e-11	-0.48612	0.0690248
WBGene00000182	arf-1	protein_coding	III	5714886	5717586	3385.35	-0.47939	0.051222	1.43286e-21	7.40948e-20	-0.490724	0.0514404
WBGene00000183	arf-5	protein_coding	IV	7982526	7983852	3048.39	-0.377849	0.0555282	3.21979e-12	7.5448e-11	-0.389943	0.0559638
WBGene00000184	arf-6	protein_coding	IV	16947120	16949564	404.101	-0.0223231	0.0811961	0.752091	0.855849	-0.0290898	0.0920906
WBGene00000185	arg-1	protein_coding	X	1786907	1788405	2.26287	0.20773	0.451634	0.122988	NA	1.63449	1.05974
WBGene00000186	ark-1	protein_coding	IV	12622091	12631022	1265.57	0.382449	0.0661218	2.23605e-09	3.73098e-08	0.399755	0.0668524
WBGene00000187	arl-1	protein_coding	II	8582000	8583080	383.88	-0.0610414	0.0869843	0.414666	0.593447	-0.077156	0.0945876
WBGene00000188	arl-3	protein_coding	II	14606472	14608342	79.76	0.206344	0.160238	0.104301	0.229747	0.292464	0.18005
WBGene00000189	arl-5	protein_coding	III	9823242	9824132	156.914	0.239422	0.147495	0.048074	0.129565	0.31481	0.159259
WBGene00000190	warf-1	protein_coding	IV	7634786	7635712	11.2052	0.135445	0.285052	0.353521	0.537227	0.476994	0.514123
WBGene00000191	arl-7	pseudogene	X	14980954	14981675	14.6217	0.186782	0.280819	0.22104	0.390938	0.556315	0.454592
WBGene00000192	arl-8	protein_coding	IV	14798149	14799227	1114.74	-0.0782202	0.0766643	0.235828	0.408387	-0.0938763	0.0791885
WBGene00000193	arl-6	protein_coding	III	4812481	4814830	16.6793	0.372967	0.312954	0.0327895	0.0966945	0.853915	0.400025
WBGene00000195	arr-1	protein_coding	X	950782	954233	261.611	0.200908	0.10101	0.0252055	0.0784218	0.231272	0.103328
WBGene00000196	aars-1	protein_coding	II	11460205	11464497	435.306	-0.0339442	0.080853	0.628477	0.771812	-0.0437978	0.0905153
WBGene00000197	aars-2	protein_coding	I	3983183	3986581	4032.46	-0.258086	0.0523191	4.57304e-07	5.32714e-06	-0.26677	0.0528947
WBGene00000198	art-1	protein_coding	II	6970745	6972235	2170.85	-0.21219	0.0562814	0.000107315	0.000765804	-0.221023	0.0570614
WBGene00000199	arx-1	protein_coding	I	2883549	2893718	1108.53	-0.0260834	0.0618027	0.626306	0.770391	-0.0334666	0.0687294
WBGene00000200	arx-2	protein_coding	V	10335463	10338355	1127.52	-0.115978	0.0666448	0.0511244	0.135722	-0.127703	0.065474
WBGene00000201	arx-3	protein_coding	III	12052424	12058458	1016.34	-0.0547557	0.0658556	0.332311	0.515579	-0.0669261	0.0690338
WBGene00000202	exos-4.2	protein_coding	III	860198	862198	533.648	-0.143992	0.0851365	0.0560216	0.145258	-0.163489	0.0855577
WBGene00000203	arx-5	protein_coding	III	12816789	12818100	471.305	-0.0589169	0.0812594	0.399952	0.580304	-0.0737524	0.0876223
WBGene00000204	arx-6	protein_coding	III	4878658	4879643	421.261	-0.256298	0.0950193	0.00338395	0.0154272	-0.285805	0.0975272
WBGene00000205	arx-7	protein_coding	I	3069325	3070150	335.784	-0.26687	0.095478	0.00244035	0.0116919	-0.297317	0.0981038
WBGene00000206	asb-1	protein_coding	III	4594543	4595821	1486.5	-0.416535	0.0857014	2.89102e-07	3.50183e-06	-0.446911	0.08711
WBGene00000207	asb-2	protein_coding	X	4469766	4471476	4100.25	-0.405764	0.0818956	1.91222e-07	2.38426e-06	-0.433168	0.0831788
WBGene00000208	trip-4	protein_coding	II	15039404	15048904	528.845	0.0688222	0.0785196	0.308222	0.490521	0.0843091	0.0827403
WBGene00000209	asg-1	protein_coding	I	8692946	8693468	1137.53	-0.522809	0.0700859	1.12912e-14	3.39555e-13	-0.544619	0.0705118
WBGene00000210	asg-2	protein_coding	X	6841258	6842121	1237.03	-0.586308	0.101663	6.17652e-10	1.11741e-08	-0.632953	0.102323		Down
WBGene00000211	asm-1	protein_coding	II	6910072	6912659	109.029	-0.410855	0.154691	0.00162457	0.0082352	-0.512799	0.162718
WBGene00000212	asm-2	protein_coding	X	11321079	11324251	141.579	-0.0772891	0.122035	0.447715	0.624291	-0.105993	0.139606
WBGene00000213	asm-3	protein_coding	IV	520214	523809	240.606	-0.316811	0.142625	0.00882141	0.0341157	-0.394831	0.150762
WBGene00000214	asp-1	protein_coding	V	19049562	19050752	29423.7	-0.38323	0.074893	9.37179e-08	1.22897e-06	-0.405525	0.0759624
WBGene00000215	asp-2	protein_coding	V	9203077	9204734	6689.73	-0.521539	0.0656879	2.68003e-16	9.33611e-15	-0.540682	0.0660422
WBGene00000216	asp-3	protein_coding	X	6791064	6792709	10723	-0.591087	0.0659173	2.41462e-20	1.14782e-18	-0.610818	0.0660901		Down
WBGene00000217	asp-4	protein_coding	X	13218985	13221462	4289.13	0.0964716	0.0663554	0.0961848	0.216653	0.108825	0.0654138
WBGene00000218	asp-5	protein_coding	V	8272385	8274044	6999.55	-0.322821	0.0572362	7.12598e-09	1.1061e-07	-0.334697	0.0578267
WBGene00000219	asp-6	protein_coding	V	8267511	8268937	14101.2	-0.160349	0.0758958	0.0206886	0.0671975	-0.175517	0.0758626
WBGene00000220	atf-2	protein_coding	II	8751986	8753940	293.965	0.317792	0.106465	0.00107743	0.00581534	0.359695	0.110016
WBGene00000222	atf-6	protein_coding	X	12480948	12484904	332.575	0.0707315	0.0909571	0.364731	0.546797	0.0891382	0.0983445
WBGene00000223	atf-7	protein_coding	III	4491627	4499045	2691.71	-0.0159689	0.0497336	0.709385	0.827614	-0.0209502	0.0562147
WBGene00000224	atgp-1	protein_coding	IV	17269342	17272181	841.534	0.0402745	0.0845581	0.581988	0.737393	0.0519272	0.0943303
WBGene00000225	atgp-2	protein_coding	II	14640098	14644083	642.058	-0.00711299	0.0839716	0.922554	0.959949	-0.00935756	0.0962543
WBGene00000226	atl-1	protein_coding	V	9634849	9645595	2276.28	0.135765	0.0854341	0.0708221	0.173435	0.155358	0.085994
WBGene00000227	atm-1	protein_coding	I	183364	208384	1601.24	0.267357	0.105229	0.0049821	0.0213432	0.304823	0.108548
WBGene00000228	atn-1	protein_coding	V	12478411	12484449	2996.61	-0.474515	0.0832218	2.06941e-09	3.47837e-08	-0.504494	0.0841909
WBGene00000229	atp-2	protein_coding	III	5228417	5230536	24115.8	-0.542617	0.0683926	2.41178e-16	8.46628e-15	-0.563563	0.0687305
WBGene00000230	atp-3	protein_coding	I	5428533	5429908	4158.54	-0.411163	0.0666442	1.79202e-10	3.47255e-09	-0.429315	0.0673099
WBGene00000231	atx-2	protein_coding	III	10461389	10468051	5210.99	0.0150407	0.0536317	0.746193	0.851846	0.0196546	0.0607257
WBGene00000232	avr-14	protein_coding	I	5967247	5973326	176.811	0.158302	0.125143	0.130729	0.270746	0.203088	0.134386
WBGene00000233	avr-15	protein_coding	V	13498780	13511718	160.445	0.200351	0.132786	0.0710718	0.173939	0.255949	0.141799
WBGene00000235	baf-1	protein_coding	III	9467464	9468058	677.892	-0.294315	0.0795475	9.95925e-05	0.000717428	-0.316335	0.0812871
WBGene00000236	bag-1	protein_coding	I	6563629	6564451	455.523	-0.136115	0.0908237	0.0859607	0.199808	-0.158374	0.0922332
WBGene00000237	bam-2	protein_coding	I	2949601	2957910	728.811	0.32355	0.0809765	2.61549e-05	0.00021535	0.347606	0.0826728
WBGene00000238	bar-1	protein_coding	X	7166005	7170625	281.414	0.160367	0.114451	0.0999875	0.222772	0.197657	0.120162
WBGene00000239	bas-1	protein_coding	III	5612274	5614660	306.811	-0.289662	0.102045	0.00193529	0.00961798	-0.326227	0.105235
WBGene00000240	pah-1	protein_coding	II	8762622	8766997	1076.05	-0.425857	0.0911774	6.94855e-07	7.86353e-06	-0.460606	0.0928117
WBGene00000241	bbs-1	protein_coding	I	14371138	14376086	38.7019	0.3373	0.225189	0.0324113	0.0957959	0.563262	0.263293
WBGene00000242	bbs-2	protein_coding	IV	7934033	7937749	35.4621	0.678446	0.273672	0.000322761	0.00202463	0.964902	0.268303	Up
WBGene00000244	bbs-8	protein_coding	V	6762467	6765072	41.5833	0.621229	0.24565	0.000442119	0.00265692	0.870892	0.247865	Up
WBGene00000245	bca-1	protein_coding	X	6201875	6204746	268.368	-0.524817	0.110215	2.26136e-07	2.78534e-06	-0.578923	0.111838
WBGene00000246	bcc-1	protein_coding	IV	11086074	11092552	100.764	-0.165369	0.144059	0.157266	0.309346	-0.226943	0.16046
WBGene00000247	bec-1	protein_coding	IV	5661141	5664425	477.403	-0.0360691	0.0790959	0.599026	0.751266	-0.0463286	0.0881104
WBGene00000248	ben-1	protein_coding	III	3537642	3541639	773.976	0.00970076	0.0636093	0.86148	0.923723	0.0126363	0.0724184
WBGene00000249	bir-1	protein_coding	V	11644477	11645370	397.319	-0.141699	0.0999571	0.100879	0.224232	-0.168957	0.102984
WBGene00000250	bir-2	protein_coding	V	13568850	13570030	311.834	0.0130316	0.116854	0.894824	0.942969	0.0182819	0.138286
WBGene00000251	bli-1	protein_coding	II	10708960	10712156	1180.09	-1.32274	0.110189	9.26034e-36	1.04993e-33	-1.34513	0.107758		Down
WBGene00000252	bli-2	protein_coding	II	5651394	5652434	507.386	-1.61166	0.129151	2.82476e-37	3.46061e-35	-1.63264	0.127973		Down
WBGene00000253	bli-3	protein_coding	I	145968	154855	783.038	-0.100289	0.0806682	0.150954	0.300361	-0.117709	0.0819602
WBGene00000254	bli-4	protein_coding	I	6342224	6356680	4273.84	-0.00208655	0.0416584	0.953457	0.975631	-0.00283116	0.0485068
WBGene00000255	bli-5	protein_coding	III	13427640	13429768	28.5998	-0.254103	0.232417	0.10119	0.224768	-0.487659	0.297514
WBGene00000256	bli-6	protein_coding	IV	6377065	6378168	1496.67	-1.19686	0.103375	7.70003e-34	8.07795e-32	-1.22195	0.100772		Down
WBGene00000257	bmk-1	protein_coding	V	14453302	14456984	1203.33	-0.104075	0.0927863	0.191669	0.354499	-0.126231	0.0966803
WBGene00000259	bpl-1	protein_coding	II	6274216	6279714	500.475	0.0443335	0.0790542	0.516722	0.684289	0.0563889	0.0869652
WBGene00000262	bra-1	protein_coding	X	13598449	13599687	58.3841	0.309877	0.184275	0.0290369	0.0876969	0.447935	0.205194
WBGene00000263	F23H11.5	protein_coding	III	909957	910590	1946.7	-0.454525	0.070964	3.03457e-11	6.40382e-10	-0.475953	0.071627
WBGene00000264	brc-1	protein_coding	III	3853102	3862968	435.02	-0.146015	0.0979645	0.0860631	0.199948	-0.172318	0.100387
WBGene00000265	brd-1	protein_coding	III	6885207	6889504	454.582	-0.0491226	0.0984825	0.560655	0.719603	-0.0645796	0.110986
WBGene00000266	bre-1	protein_coding	IV	8987266	8990444	464.582	-0.181285	0.10007	0.039827	0.112226	-0.210134	0.102228
WBGene00000267	bre-2	protein_coding	III	13133906	13139626	50.2875	0.179079	0.189495	0.199584	0.364045	0.299503	0.233488
WBGene00000268	bre-3	protein_coding	III	9469900	9485473	920.995	-0.0348856	0.0682433	0.554995	0.714802	-0.044343	0.0751205
WBGene00000269	bre-4	protein_coding	I	1621314	1628486	279.285	0.204246	0.104803	0.0273619	0.0838563	0.237374	0.107588
WBGene00000270	bre-5	protein_coding	IV	12049850	12051215	149.517	-0.0823139	0.126624	0.432861	0.611149	-0.114167	0.145564
WBGene00000271	brf-1	protein_coding	II	7305858	7308792	990.075	0.0801085	0.0864194	0.280557	0.459151	0.0984675	0.0912523
WBGene00000272	bro-1	protein_coding	I	5186926	5189240	26.7836	-0.0915883	0.217871	0.526824	0.692681	-0.20131	0.318095
WBGene00000273	brp-1	protein_coding	III	12020552	12025321	5337.63	0.390409	0.0540095	1.45333e-13	3.82262e-12	0.40202	0.0543906
WBGene00000274	btf-1	protein_coding	II	13200165	13215706	1347.06	0.148388	0.0890186	0.0587287	0.150482	0.16991	0.0898889
WBGene00000275	bub-1	protein_coding	I	7251941	7255223	2035.46	-0.0345861	0.0800035	0.618286	0.765217	-0.0445467	0.0894008
WBGene00000276	byn-1	protein_coding	III	6932001	6935862	1113.12	-0.059988	0.0680585	0.304397	0.486439	-0.072871	0.0709518
WBGene00000277	cab-1	protein_coding	X	12199655	12212901	2111.58	0.339178	0.0817266	1.24812e-05	0.00011033	0.364298	0.0833824
WBGene00000279	cah-1	protein_coding	III	5083206	5085629	86.1834	0.919907	0.219013	1.23796e-07	1.59027e-06	1.07143	0.202623	Up
WBGene00000280	cah-2	protein_coding	II	7480751	7483109	56.8786	0.473411	0.23657	0.00474015	0.0204942	0.724832	0.256652	Up
WBGene00000281	cah-3	protein_coding	X	16487481	16489397	604.514	-0.0459828	0.0886924	0.547855	0.708742	-0.0593795	0.0988049
WBGene00000282	cah-4	protein_coding	X	13542574	13544599	949.647	-0.182678	0.0893726	0.0232876	0.0736091	-0.205165	0.0904337
WBGene00000283	cah-5	protein_coding	X	7020033	7023950	350.332	0.0107842	0.0835102	0.882167	0.935814	0.0141669	0.0955789
WBGene00000284	cah-6	protein_coding	I	3628246	3631112	153.498	0.484285	0.139711	7.49276e-05	0.00055712	0.570318	0.144017
WBGene00000285	cal-1	protein_coding	V	12514835	12517248	88.792	-0.0348842	0.135855	0.753712	0.857052	-0.0516336	0.16457
WBGene00000286	cal-2	protein_coding	II	8960714	8961569	116.817	0.209686	0.140354	0.0705324	0.172865	0.273727	0.151358
WBGene00000287	cal-3	protein_coding	IV	3829493	3835165	42.7043	0.381701	0.212876	0.0143149	0.0501831	0.582537	0.237842
WBGene00000288	cal-4	protein_coding	IV	10521406	10530598	134.827	0.316504	0.136502	0.00697095	0.0281024	0.387391	0.143572
WBGene00000289	cam-1	protein_coding	II	9295915	9310304	1438.66	0.226974	0.0642346	0.000250389	0.00161391	0.239092	0.0652925
WBGene00000292	cap-1	protein_coding	IV	7228422	7230223	970.143	-0.0137983	0.0607867	0.794586	0.882744	-0.0179482	0.0689358
WBGene00000293	cap-2	protein_coding	II	10869196	10870827	1281.5	0.00387565	0.054293	0.934692	0.965858	0.00510056	0.0622455
WBGene00000294	cas-1	protein_coding	X	16807455	16813656	1571.7	-0.113702	0.0682444	0.0604443	0.153884	-0.126127	0.0671768
WBGene00000295	cat-1	protein_coding	X	5705690	5710737	41.2656	0.466152	0.226939	0.00452791	0.0197355	0.697411	0.245668	Up
WBGene00000296	cat-2	protein_coding	II	257819	261074	33.0931	0.0534744	0.189179	0.696323	0.818302	0.100745	0.258131
WBGene00000298	cat-4	protein_coding	V	10564880	10566464	383.189	-0.997155	0.100958	1.16134e-25	8.02998e-24	-1.03113	0.0984654		Down
WBGene00000301	cav-1	protein_coding	IV	9772510	9773559	885.568	0.160667	0.0852787	0.0353777	0.102343	0.180422	0.0857514
WBGene00000302	cav-2	protein_coding	V	13557104	13559922	60.892	0.427481	0.207306	0.00602912	0.0249049	0.618758	0.225315	Up
WBGene00000308	C04A11.t1	tRNA	X	13665555	13665673	9.64493	-0.861648	0.862318	0.00297351	0.0138218	-2.47283	0.832472		Down
WBGene00000366	cbp-1	protein_coding	III	9766509	9774825	7134.37	0.305282	0.053387	4.92161e-09	7.8462e-08	0.315288	0.0538971
WBGene00000367	cca-1	protein_coding	X	7847678	7875954	627.183	0.41626	0.0777751	2.17502e-08	3.13857e-07	0.441199	0.0788211
WBGene00000368	ccb-1	protein_coding	I	3641651	3647082	453.447	0.440938	0.120407	4.93485e-05	0.000382022	0.502979	0.123926
WBGene00000369	ccf-1	protein_coding	III	11918828	11920237	1191.56	-0.143541	0.0760134	0.0359105	0.103474	-0.158709	0.07565
WBGene00000370	ccg-1	protein_coding	IV	15270160	15275804	1177.32	0.141716	0.0813797	0.0502537	0.133956	0.159379	0.0814071
WBGene00000371	cox-5B	protein_coding	I	9788725	9790050	2287.98	-0.398368	0.0725548	1.11687e-08	1.68396e-07	-0.419635	0.0734662
WBGene00000372	cyp-13A7	protein_coding	II	9803620	9805513	3.77799	0.369467	0.525773	0.035036	0.101596	1.74224	0.826514
WBGene00000373	cyp-14A5	protein_coding	V	5421018	5423282	203.671	-0.0782025	0.104972	0.380634	0.562098	-0.101542	0.115819
WBGene00000374	cyp-31A1	pseudogene	IV	9101773	9103851	212.192	0.198412	0.127837	0.0656632	0.164045	0.249327	0.135451
WBGene00000375	cyp-44A1	protein_coding	II	5504044	5505975	362.529	-0.00159603	0.0897626	0.983663	0.99146	-0.00211668	0.103369
WBGene00000376	ccr-4	protein_coding	IV	12361542	12371852	3705.24	-0.0899688	0.06749	0.124549	0.261354	-0.102941	0.0670209
WBGene00000377	cct-1	protein_coding	II	8185443	8187601	3849.47	-0.454468	0.0460781	1.25791e-23	7.52851e-22	-0.463459	0.0462581
WBGene00000378	cct-2	protein_coding	II	8927741	8929815	3376.37	-0.377642	0.0541428	9.75055e-13	2.42158e-11	-0.389133	0.0545463
WBGene00000379	cct-4	protein_coding	II	8283667	8285711	3169.15	-0.521769	0.0511969	2.92165e-25	1.93231e-23	-0.533389	0.0513648
WBGene00000380	cct-5	protein_coding	III	4499188	4508114	5408.82	-0.360591	0.0494652	1.08538e-13	2.90505e-12	-0.369959	0.049792
WBGene00000381	cct-6	protein_coding	III	5853530	5855687	3257.14	-0.414187	0.0517213	3.05238e-16	1.05727e-14	-0.42511	0.0520251
WBGene00000382	cdc-6	protein_coding	I	4268070	4270287	727.438	-0.135698	0.091303	0.0883028	0.203932	-0.158191	0.0928125
WBGene00000383	cdc-14	protein_coding	II	5589038	5593427	1595.78	0.0297954	0.0583994	0.553829	0.713602	0.0379875	0.0641646
WBGene00000386	cdc-25.1	protein_coding	I	6469386	6471922	1661.38	-0.184255	0.119652	0.0705838	0.172945	-0.227151	0.125627
WBGene00000387	cdc-25.2	protein_coding	V	1567076	1585532	691.269	0.333235	0.0848656	3.3079e-05	0.000266237	0.360124	0.0867525
WBGene00000388	cdc-25.3	protein_coding	III	8916351	8917929	280.495	-0.0173015	0.12054	0.864177	0.925093	-0.0245047	0.143252
WBGene00000389	cdc-25.4	protein_coding	II	10188258	10189469	10.546	-0.0598684	0.266759	0.674246	0.803373	-0.206719	0.491805
WBGene00000390	cdc-42	protein_coding	II	7616452	7618245	2022.64	-0.162805	0.0566519	0.00272165	0.0128242	-0.170517	0.0568856
WBGene00000391	cdd-1	protein_coding	X	8208748	8211149	117.127	-0.374275	0.141588	0.00213232	0.0104241	-0.45629	0.148573
WBGene00000392	cdd-2	protein_coding	IV	7547118	7547893	267.476	-0.247789	0.108676	0.0106285	0.0395783	-0.286536	0.112161
WBGene00000393	cdf-1	protein_coding	X	6499916	6505143	384.964	0.066247	0.0839131	0.358697	0.541218	0.0825446	0.0899325
WBGene00000395	cdh-3	protein_coding	III	7741229	7754448	813.806	0.216391	0.0773626	0.00294716	0.0137099	0.233821	0.0786429
WBGene00000396	cdh-4	protein_coding	III	4520357	4536994	5080.32	0.343568	0.0569114	5.95058e-10	1.08297e-08	0.355698	0.0574473
WBGene00000397	cdh-5	protein_coding	IV	8668935	8676619	431.98	0.327065	0.101041	0.000452472	0.00271245	0.365201	0.104122
WBGene00000399	cdh-7	protein_coding	II	14843229	14850905	831.316	-0.529362	0.110347	1.83568e-07	2.29668e-06	-0.583675	0.111917
WBGene00000401	cdh-9	protein_coding	X	16595231	16602245	138.958	0.323276	0.134936	0.00553551	0.0232769	0.393041	0.141682
WBGene00000402	cdh-10	protein_coding	IV	2436498	2463369	1127.71	-0.454733	0.105493	3.07462e-06	3.05854e-05	-0.502555	0.107711
WBGene00000403	casy-1	protein_coding	II	5945405	5956683	2152.7	0.35687	0.0727077	3.19863e-07	3.81619e-06	0.377173	0.0737913
WBGene00000405	cdk-1	protein_coding	III	9747472	9748852	1382.29	-0.237444	0.095071	0.00631548	0.0258714	-0.265881	0.0973591
WBGene00000406	cdk-4	protein_coding	X	13515856	13518911	108.584	-0.159836	0.148403	0.180565	0.339938	-0.224474	0.167641
WBGene00000407	cdk-5	protein_coding	III	13464687	13466342	441.661	0.148713	0.0859035	0.0509373	0.135324	0.168635	0.0863908
WBGene00000408	cdk-7	protein_coding	I	2281503	2291205	564.971	0.0477874	0.0933379	0.551788	0.711977	0.0621846	0.104497
WBGene00000409	cdk-8	protein_coding	I	8702466	8705825	656.809	0.0691113	0.0875369	0.35812	0.540706	0.0865301	0.0941616
WBGene00000410	cdk-9	protein_coding	I	11323527	11333154	596.741	0.0266081	0.073444	0.677209	0.805537	0.0343004	0.0823984
WBGene00000411	cdl-1	protein_coding	II	10785452	10787272	1858.18	-0.0581206	0.092257	0.463355	0.63824	-0.0746249	0.101761
WBGene00000412	cdr-1	protein_coding	V	15921309	15922820	24.0151	0.00281264	0.211277	0.984218	0.991562	0.00620961	0.313922
WBGene00000413	cdt-1	protein_coding	I	3223160	3228104	662.497	-0.0217965	0.0907131	0.781471	0.873918	-0.0287866	0.103772
WBGene00000414	cec-1	protein_coding	III	8426333	8428583	431.898	0.0998099	0.0918771	0.205895	0.371701	0.121367	0.0959473
WBGene00000415	ced-1	protein_coding	I	11851554	11868105	1928.57	0.317343	0.0566416	9.0957e-09	1.39406e-07	0.328864	0.0572257
WBGene00000416	ced-2	protein_coding	IV	1597318	1601621	601.781	0.00973063	0.0888306	0.899638	0.945913	0.0128732	0.102072
WBGene00000417	ced-3	protein_coding	IV	13198261	13204137	1321.27	0.160761	0.108314	0.0844741	0.197489	0.193972	0.112428
WBGene00000418	ced-4	protein_coding	III	4852325	4855171	441.008	-0.0188005	0.078878	0.784525	0.875457	-0.0244944	0.0895831
WBGene00000419	ced-5	protein_coding	IV	10484110	10492913	1824.33	0.012998	0.0677235	0.82617	0.902022	0.0168929	0.07692
WBGene00000420	ced-6	protein_coding	III	5595771	5598061	698.118	0.154003	0.0768143	0.0270116	0.0830224	0.169546	0.0766709
WBGene00000421	ced-7	protein_coding	III	9570390	9580089	3335.95	0.0195881	0.0498294	0.647146	0.78424	0.0255443	0.0558064
WBGene00000422	ced-8	protein_coding	X	8414006	8416919	39.0315	-0.184343	0.21855	0.214533	0.382814	-0.360975	0.290829
WBGene00000423	ced-9	protein_coding	III	10335172	10337522	732.358	-0.0730158	0.0902515	0.345734	0.529492	-0.0915734	0.0971191
WBGene00000424	ced-10	protein_coding	IV	3506328	3509527	767.308	-0.17274	0.069108	0.00761345	0.0301794	-0.18513	0.0693697
WBGene00000425	ced-11	protein_coding	III	9119556	9125162	295.472	0.373016	0.10593	0.000128234	0.000894109	0.417764	0.109082
WBGene00000426	ced-12	protein_coding	I	10222881	10227009	708.282	0.0305149	0.0768129	0.647593	0.78438	0.0393114	0.086
WBGene00000428	ceh-1	protein_coding	X	4653167	4654157	6.36718	0.0913999	0.303656	0.501645	0.672322	0.434396	0.646515
WBGene00000429	ceh-2	protein_coding	I	6046788	6050451	21.3274	0.726738	0.366984	0.000782924	0.00438793	1.1632	0.346319	Up
WBGene00000430	ceh-5	protein_coding	I	9727169	9728034	16.5952	0.102982	0.24811	0.483858	0.656414	0.281526	0.402117
WBGene00000431	ceh-6	protein_coding	I	8498112	8502604	73.4497	0.497046	0.196008	0.00118294	0.00628995	0.66814	0.206028	Up
WBGene00000433	ceh-8	protein_coding	I	8245505	8250948	14.6348	0.44863	0.349099	0.0161058	0.0551586	1.00357	0.417024
WBGene00000434	ceh-9	protein_coding	I	565284	566588	8.09863	0.177722	0.305426	0.23213	0.403975	0.651873	0.54555
WBGene00000435	ceh-10	protein_coding	III	5799047	5801115	31.2745	0.130849	0.208301	0.363731	0.545993	0.258036	0.284094
WBGene00000436	ceh-12	protein_coding	I	5840282	5841940	3.55069	0.191425	0.41804	0.154738	0.305659	1.37869	0.968864
WBGene00000437	ceh-13	protein_coding	III	7555660	7558041	157.066	0.253334	0.140981	0.0315872	0.0940148	0.322865	0.150198
WBGene00000438	ceh-14	protein_coding	X	7527769	7532732	97.8521	0.180825	0.152622	0.139042	0.282793	0.253654	0.171461
WBGene00000439	ceh-16	protein_coding	III	8622735	8626314	37.1877	0.615756	0.260521	0.000695862	0.00395956	0.894016	0.263628	Up
WBGene00000440	ceh-17	protein_coding	I	4568765	4570027	11.9524	0.287246	0.30773	0.0804212	0.190195	0.778934	0.445551
WBGene00000441	ceh-18	protein_coding	X	3843367	3857797	537.933	0.283943	0.104779	0.00289148	0.0134818	0.322209	0.108158
WBGene00000442	ceh-19	protein_coding	IV	7953500	7955949	14.1102	0.102172	0.25351	0.48639	0.658549	0.292749	0.420579
WBGene00000443	ceh-20	protein_coding	III	6979884	6981785	404.376	0.216218	0.0982992	0.0145544	0.0508763	0.245582	0.100513
WBGene00000444	ceh-21	protein_coding	X	1848779	1852736	200.314	0.206606	0.118018	0.0421695	0.117324	0.249866	0.122975
WBGene00000445	ceh-22	protein_coding	V	10671918	10675769	50.7221	0.536763	0.212543	0.00088431	0.00488565	0.736281	0.22144	Up
WBGene00000446	ceh-23	protein_coding	III	7839592	7841491	22.0239	0.112713	0.233815	0.444312	0.621799	0.271229	0.354579
WBGene00000447	ceh-24	protein_coding	V	13813231	13815350	21.5934	0.306479	0.256359	0.0594554	0.152024	0.615271	0.326436
WBGene00000448	pros-1	protein_coding	III	8067289	8071463	187.055	0.706687	0.144146	2.43616e-08	3.48365e-07	0.795757	0.142666	Up
WBGene00000449	ceh-27	protein_coding	V	11661549	11665102	82.2769	0.646602	0.199598	4.40602e-05	0.000345331	0.8153	0.19958	Up
WBGene00000451	ceh-30	protein_coding	X	3063574	3065551	23.7567	0.436096	0.280799	0.0133483	0.0475459	0.800414	0.323486	Up
WBGene00000452	ceh-31	protein_coding	X	3068648	3070422	26.042	0.24431	0.240785	0.117217	0.249991	0.498667	0.318319
WBGene00000453	ceh-32	protein_coding	V	11701764	11705400	280.701	0.480245	0.110542	2.21719e-06	2.27119e-05	0.533649	0.112762
WBGene00000454	ceh-33	protein_coding	V	5323194	5324666	13.8069	0.43229	0.340812	0.0186504	0.0618095	0.972244	0.413291
WBGene00000455	ceh-34	protein_coding	V	5315496	5319577	81.5241	0.57421	0.164475	3.39052e-05	0.000272046	0.69448	0.167526	Up
WBGene00000457	ceh-36	protein_coding	X	14183221	14186566	19.2942	0.153809	0.235995	0.304333	0.486439	0.353408	0.344055
WBGene00000458	ceh-37	protein_coding	X	14197372	14208000	117.307	0.287175	0.146891	0.0190215	0.0627316	0.367262	0.156608
WBGene00000459	ceh-38	protein_coding	II	6951526	6955409	1450.02	0.0220352	0.062474	0.684888	0.811182	0.0284196	0.0700331
WBGene00000460	ceh-39	protein_coding	X	1853874	1856172	261.649	0.0178721	0.0990341	0.833945	0.90697	0.0240005	0.114482
WBGene00000461	ceh-40	protein_coding	X	12318126	12320777	41.3068	-0.0638887	0.214119	0.655881	0.790646	-0.140299	0.314848
WBGene00000462	ceh-41	protein_coding	X	1846608	1848675	99.5385	0.420427	0.155857	0.00135708	0.00705559	0.524653	0.163768
WBGene00000463	ceh-43	protein_coding	III	4446638	4449943	148.351	0.440627	0.138309	0.000268268	0.00171402	0.523061	0.143534
WBGene00000464	ceh-44	protein_coding	III	2530620	2543068	609.504	0.633448	0.0837354	2.11534e-15	6.78619e-14	0.665262	0.0838454	Up
WBGene00000465	cpg-1	protein_coding	III	4489359	4491392	15393.1	0.00141357	0.149652	0.99055	0.995616	0.00222244	0.187644
WBGene00000466	cel-1	protein_coding	I	9665251	9668650	716.965	0.0300333	0.0733247	0.637465	0.777684	0.0385771	0.0818619
WBGene00000467	cep-1	protein_coding	I	8324286	8328859	531.313	-0.165703	0.100275	0.0586026	0.150265	-0.194059	0.102613
WBGene00000468	ces-1	protein_coding	I	8633897	8636169	17.1767	0.430331	0.336965	0.0188168	0.0621798	0.959613	0.408495
WBGene00000469	ces-2	protein_coding	I	14961497	14965361	70.7009	0.323068	0.184412	0.0233809	0.0738144	0.462977	0.204211
WBGene00000472	cey-1	protein_coding	II	11039348	11041206	7458.09	0.0406441	0.0544527	0.379997	0.561566	0.0504439	0.0574596
WBGene00000473	cey-2	protein_coding	I	5619569	5620669	8327.46	-0.58443	0.103128	1.12582e-09	1.94794e-08	-0.632409	0.103836		Down
WBGene00000474	cey-3	protein_coding	I	5571796	5572949	3340.9	-0.463067	0.102315	1.08597e-06	1.18916e-05	-0.508258	0.10425
WBGene00000475	cey-4	protein_coding	III	10866946	10868703	5532.06	-0.0122967	0.0471116	0.761713	0.862117	-0.0162908	0.053724
WBGene00000476	cfi-1	protein_coding	I	9993906	9999928	204.942	0.590538	0.142972	2.41533e-06	2.45077e-05	0.681846	0.144607	Up
WBGene00000477	cft-1	protein_coding	V	5538800	5545789	84.4208	0.0463133	0.139253	0.682579	0.809326	0.0690335	0.168808
WBGene00000478	cfz-2	protein_coding	V	3441504	3444877	254.597	0.542396	0.117487	3.98511e-07	4.69014e-06	0.604174	0.119174	Up
WBGene00000479	cgh-1	protein_coding	III	7495320	7497832	13058	-0.256826	0.100778	0.00510264	0.0217778	-0.290313	0.103665
WBGene00000480	cgp-1	protein_coding	V	118202	122789	1803.15	0.241387	0.0773033	0.000985146	0.00537283	0.259869	0.0788742
WBGene00000481	cha-1	protein_coding	IV	3613931	3624697	124.529	0.455928	0.157227	0.000590387	0.00342995	0.564122	0.16418
WBGene00000482	chd-3	protein_coding	X	12846439	12852601	1798.69	0.228154	0.0558544	2.77609e-05	0.000227241	0.237292	0.0566182
WBGene00000483	che-1	protein_coding	I	6517529	6520918	3.85739	0.0017799	0.344114	0.98733	0.993545	0.0167769	1.05646
WBGene00000484	che-2	protein_coding	X	481450	486504	43.962	0.471765	0.230357	0.0043823	0.019211	0.709965	0.249176	Up
WBGene00000485	che-3	protein_coding	I	8062007	8081671	395.488	0.802175	0.111431	6.87393e-15	2.11597e-13	0.853532	0.109613	Up
WBGene00000487	che-6	protein_coding	IV	2104056	2111408	7.69839	0.63869	0.587008	0.00619	0.0254315	1.6796	0.613541	Up
WBGene00000488	che-7	protein_coding	V	7961210	7969207	61.1046	0.373326	0.184818	0.00977083	0.0369804	0.519144	0.20092
WBGene00000490	che-11	protein_coding	V	12144244	12150707	98.9512	0.844502	0.18471	3.73996e-08	5.19553e-07	0.968461	0.175997	Up
WBGene00000491	che-12	protein_coding	V	10299472	10307383	113.866	0.75253	0.152505	1.37136e-08	2.02531e-07	0.848455	0.149457	Up
WBGene00000492	che-13	protein_coding	I	10506998	10515586	31.7275	0.396161	0.257083	0.0189474	0.062521	0.703248	0.299693
WBGene00000493	che-14	protein_coding	I	5746633	5754306	160.442	-0.350167	0.129913	0.00213186	0.0104241	-0.416746	0.135694
WBGene00000496	chs-1	protein_coding	I	7554855	7559916	4822.36	-0.00450397	0.138601	0.968188	0.983146	-0.00678274	0.170075
WBGene00000497	chs-2	protein_coding	II	196985	211941	651.305	0.419359	0.0931348	1.60655e-06	1.70203e-05	0.455433	0.0949313
WBGene00000498	chk-1	protein_coding	V	3757153	3759469	804.212	-0.130779	0.11394	0.174508	0.331992	-0.165268	0.121712
WBGene00000499	chk-2	protein_coding	V	19908086	19916023	548.858	-0.0497318	0.0952378	0.543272	0.704875	-0.0648612	0.106702
WBGene00000500	chn-1	protein_coding	I	6181314	6183856	542.67	0.138727	0.0839697	0.0614931	0.155837	0.157626	0.0842948
WBGene00000501	cho-1	protein_coding	IV	13209730	13214566	116.199	0.230871	0.155602	0.0654431	0.163643	0.314953	0.170964
WBGene00000502	chp-1	protein_coding	I	5103581	5104911	584.031	-0.0908412	0.0783245	0.179137	0.338016	-0.107334	0.0798965
WBGene00000503	cht-1	protein_coding	X	3397613	3400017	702.147	0.189785	0.0889008	0.0184198	0.0612675	0.212245	0.090046
WBGene00000506	cic-1	protein_coding	III	2394325	2401221	213.95	-0.00596874	0.118815	0.952391	0.975323	-0.00842804	0.141162
WBGene00000507	cit-1.1	protein_coding	III	8005933	8009821	475.146	-0.112623	0.0946722	0.166461	0.321678	-0.136011	0.0982973
WBGene00000508	cit-1.2	protein_coding	III	8010772	8013769	880.204	0.0795937	0.0735067	0.208632	0.375282	0.094456	0.0751239
WBGene00000509	cka-1	protein_coding	IV	9731737	9737621	557.892	-0.197479	0.0859659	0.0120947	0.0438834	-0.218591	0.08711
WBGene00000510	cka-2	protein_coding	X	4286124	4291496	133.983	0.0947336	0.13671	0.395867	0.576571	0.134881	0.158866
WBGene00000511	ckb-1	protein_coding	III	4365274	4367469	72.7957	-0.0768813	0.161883	0.541267	0.703524	-0.123648	0.202404
WBGene00000512	ckb-2	protein_coding	III	4367949	4370160	131.644	-0.173246	0.133674	0.117626	0.25066	-0.226641	0.144835
WBGene00000513	ckb-3	protein_coding	III	4370885	4372820	7.14006	0.176777	0.332294	0.220825	0.39067	0.792177	0.647025
WBGene00000514	ckb-4	protein_coding	V	2106398	2109434	158.433	-0.554567	0.128074	1.35639e-06	1.46074e-05	-0.628075	0.130001		Down
WBGene00000515	ckc-1	protein_coding	X	3576606	3578830	245.66	-0.231674	0.10334	0.0124314	0.0448287	-0.265384	0.106168
WBGene00000516	cki-1	protein_coding	II	7811240	7812105	208.216	0.19304	0.114052	0.0499368	0.133286	0.232241	0.11846
WBGene00000517	cki-2	protein_coding	II	7816499	7820281	447.889	-0.243896	0.0985297	0.00653609	0.0266376	-0.275006	0.10112
WBGene00000518	ckk-1	protein_coding	III	5635479	5654564	214.975	0.600182	0.11217	5.88115e-09	9.23876e-08	0.656863	0.112861	Up
WBGene00000519	cku-70	protein_coding	III	11154827	11168817	637.973	0.182393	0.0980298	0.0355839	0.102777	0.210002	0.0999226
WBGene00000520	cku-80	protein_coding	III	4419848	4423375	698.583	0.0284352	0.0826689	0.692097	0.815435	0.0369576	0.0933248
WBGene00000521	cky-1	protein_coding	V	12736703	12741205	46.3915	0.243697	0.199147	0.093525	0.212418	0.398719	0.237745
WBGene00000522	clc-1	protein_coding	X	11047446	11049275	333.502	1.35359	0.122781	9.86029e-31	8.77999e-29	1.37987	0.119728	Up
WBGene00000523	clc-2	protein_coding	X	7431465	7433535	49.8191	-0.0827856	0.179287	0.535869	0.699697	-0.144606	0.233585
WBGene00000524	clc-3	protein_coding	X	3373236	3374742	47.3386	0.00835617	0.180157	0.950126	0.973867	0.0151911	0.242871
WBGene00000525	clc-4	protein_coding	X	10782927	10783922	3.78325	-0.126688	0.35894	0.321434	0.505143	-0.878528	0.886046
WBGene00000526	clc-5	protein_coding	X	7433569	7435736	79.0993	0.273427	0.163119	0.0364513	0.104587	0.373245	0.178428
WBGene00000527	cle-1	protein_coding	I	8705668	8724279	702.445	0.200268	0.0768182	0.00531276	0.0224975	0.216818	0.0777841
WBGene00000528	clh-1	protein_coding	II	11846507	11856461	924.341	-0.0285266	0.0699152	0.638759	0.778417	-0.0366054	0.0779778
WBGene00000529	clh-2	protein_coding	II	11351899	11370316	139.197	0.385363	0.134934	0.00108401	0.00584391	0.460296	0.14086
WBGene00000530	clh-3	protein_coding	II	7217943	7225914	386.104	0.124171	0.108222	0.1771	0.335456	0.15487	0.114741
WBGene00000531	clh-4	protein_coding	X	4094867	4100573	49.2543	0.15575	0.182967	0.25367	0.42931	0.258284	0.226271
WBGene00000532	clh-5	protein_coding	II	9094710	9098605	1113.84	-0.0503194	0.066506	0.378474	0.559939	-0.0621384	0.0705547
WBGene00000533	clh-6	protein_coding	V	12060234	12063368	597.084	-0.0424956	0.0755495	0.515616	0.68389	-0.0538958	0.0829016
WBGene00000534	cpi-2	protein_coding	V	6044062	6045664	1112.04	0.0327238	0.0585137	0.51554	0.683865	0.0414934	0.0638129
WBGene00000535	cpi-1	protein_coding	IV	6092603	6093680	892.214	0.715458	0.104249	1.72287e-13	4.51209e-12	0.763269	0.103582	Up
WBGene00000536	clk-1	protein_coding	III	5277894	5279344	190.547	-0.12368	0.114543	0.20051	0.365317	-0.15775	0.123233
WBGene00000537	clk-2	protein_coding	III	7515222	7518524	572.582	-0.038024	0.0874945	0.615302	0.763346	-0.0493779	0.0982606
WBGene00000539	cln-3.1	protein_coding	V	11263330	11265652	99.7654	-0.309284	0.154276	0.0151212	0.052416	-0.401226	0.16515
WBGene00000540	cln-3.2	protein_coding	I	5274693	5278708	144.589	-0.0205364	0.127736	0.846392	0.914582	-0.0297139	0.153382
WBGene00000541	cln-3.3	protein_coding	V	8683052	8686160	134.161	-0.061788	0.121538	0.542871	0.704706	-0.0857146	0.140868
WBGene00000542	clp-1	protein_coding	III	7979959	7986380	2920.61	0.103962	0.0674928	0.0798191	0.189272	0.11644	0.0664713
WBGene00000543	clp-2	protein_coding	III	4700325	4704025	528.516	0.109653	0.0876205	0.147674	0.295315	0.129937	0.0897482
WBGene00000544	clp-3	protein_coding	I	12073072	12084225	39.2598	0.166056	0.214941	0.258383	0.434841	0.326184	0.288602
WBGene00000545	clp-4	protein_coding	III	1807740	1818323	898.511	0.418169	0.0742208	4.3773e-09	7.03994e-08	0.440895	0.0751193
WBGene00000546	clp-6	protein_coding	IV	1431190	1435039	42.6204	-0.141802	0.201904	0.320342	0.503907	-0.265428	0.267095
WBGene00000547	clp-7	protein_coding	IV	1435465	1445966	1395.24	0.290074	0.0576806	2.41128e-07	2.95406e-06	0.301433	0.0583668
WBGene00000548	clr-1	protein_coding	II	5466358	5473816	2628.5	0.143291	0.0686554	0.0225088	0.0716685	0.155285	0.0680576
WBGene00000549	cls-2	protein_coding	III	9055048	9058895	1862.43	-0.0518781	0.0558253	0.273733	0.451334	-0.0625447	0.0571441
WBGene00000550	clu-1	protein_coding	III	9516631	9521460	4706.27	-0.438553	0.0499054	3.4874e-19	1.53766e-17	-0.448961	0.0501514
WBGene00000551	clx-1	protein_coding	IV	7734648	7736324	9.29497	0.168671	0.402066	0.195704	0.359196	1.2634	0.976434
WBGene00000552	cmd-1	protein_coding	V	1156271	1158189	5687.36	0.0175108	0.0544761	0.710442	0.828175	0.0227939	0.0613954
WBGene00000553	cmk-1	protein_coding	IV	1824481	1834247	287.506	0.494231	0.116561	3.18966e-06	3.16263e-05	0.554091	0.118949
WBGene00000554	cnb-1	protein_coding	V	11375742	11378006	432.377	0.0929409	0.0890377	0.224414	0.395166	0.113059	0.0930621
WBGene00000556	cnc-2	protein_coding	V	1449665	1450183	30.9997	0.0446943	0.205679	0.751975	0.85577	0.0937972	0.296792
WBGene00000557	cnc-3	protein_coding	V	1448004	1448792	109.358	0.117192	0.140109	0.303141	0.485223	0.1656	0.16082
WBGene00000558	cnc-4	protein_coding	V	1447195	1447707	160.04	0.506949	0.173298	0.000372764	0.00229647	0.640602	0.180013	Up
WBGene00000560	cnc-6	protein_coding	III	1763522	1764902	29.9983	2.29149	0.632443	2.01989e-06	2.08783e-05	2.77497	0.584028	Up
WBGene00000561	cnd-1	protein_coding	III	5240591	5244639	22.4459	0.118091	0.223406	0.42021	0.598823	0.261557	0.324489
WBGene00000562	cng-1	protein_coding	V	15025731	15031473	40.8346	0.544293	0.288935	0.0033342	0.0152347	0.89941	0.30643	Up
WBGene00000563	cng-3	protein_coding	IV	9477522	9481037	14.1789	0.205511	0.25958	0.184619	0.345433	0.50559	0.381098
WBGene00000564	cnk-1	protein_coding	III	10271257	10278579	912.998	0.290577	0.0945443	0.000932063	0.00512077	0.3218	0.0972127
WBGene00000565	cnt-1	protein_coding	II	12072170	12088868	802.756	0.0355076	0.0702768	0.559831	0.719051	0.0451779	0.0774797
WBGene00000566	cnt-2	protein_coding	III	10655018	10677523	1641.33	0.299145	0.0619352	6.38174e-07	7.25808e-06	0.3125	0.0627599
WBGene00000567	cnx-1	protein_coding	III	9814364	9817137	2282.69	-0.105604	0.052339	0.026631	0.0820043	-0.112564	0.0507756
WBGene00000583	cof-2	protein_coding	I	6250475	6252876	27.7391	0.0216216	0.21061	0.879108	0.934282	0.0473731	0.311459
WBGene00000584	cog-1	protein_coding	II	14902493	14907533	78.9225	0.233244	0.184952	0.0944717	0.213652	0.360389	0.215509
WBGene00000585	cogc-2	protein_coding	IV	7036957	7039580	825.766	-0.0742653	0.0835813	0.301322	0.483334	-0.0913716	0.0884011
WBGene00000591	coh-1	protein_coding	X	7465193	7475018	566.887	0.259353	0.0848586	0.00113328	0.00606455	0.282756	0.0868639
WBGene00000592	coh-3	protein_coding	V	14457422	14460141	371.551	-0.294062	0.108525	0.00275852	0.0129623	-0.336013	0.11225
WBGene00000593	col-2	protein_coding	IV	10084439	10085451	965.809	-0.285836	0.197981	0.0510982	0.135672	-0.446071	0.228678
WBGene00000594	col-3	protein_coding	IV	8824783	8826013	384.515	-0.0387225	0.107559	0.672449	0.802148	-0.052454	0.124066
WBGene00000596	col-7	protein_coding	I	7401132	7402761	94.3243	-1.06971	0.195461	8.88856e-11	1.79284e-09	-1.17111	0.180595		Down
WBGene00000597	col-8	protein_coding	III	7019583	7020600	3684.14	-0.705747	0.0758898	4.10283e-22	2.20924e-20	-0.731598	0.0756681		Down
WBGene00000598	col-9	protein_coding	X	13590035	13591207	1.84093	0.0438613	0.373059	0.673133	NA	0.550955	1.30604
WBGene00000599	col-10	protein_coding	V	9164292	9165307	2413.45	-0.204788	0.113699	0.0380224	0.108261	-0.244496	0.117852
WBGene00000601	col-12	protein_coding	V	10423898	10425198	768.493	-0.490486	0.103002	2.8994e-07	3.50965e-06	-0.537027	0.104686
WBGene00000602	col-13	protein_coding	V	10420788	10421902	402.928	-0.745683	0.127497	9.29384e-11	1.87045e-09	-0.814725	0.125768		Down
WBGene00000603	col-14	protein_coding	IV	7753408	7754656	2421.99	-0.551909	0.109343	4.35807e-08	5.99037e-07	-0.605545	0.110588		Down
WBGene00000606	col-17	protein_coding	II	4866436	4867576	6909.83	-0.572869	0.0878672	6.16586e-12	1.3999e-10	-0.607717	0.0883854		Down
WBGene00000608	col-19	protein_coding	X	421707	422691	6478.33	-0.724077	0.0946631	4.84823e-16	1.64804e-14	-0.76359	0.0940933		Down
WBGene00000609	col-20	protein_coding	II	4869670	4870791	9058.99	-0.855627	0.110398	6.32921e-17	2.34348e-15	-0.903672	0.108109		Down
WBGene00000610	col-33	protein_coding	IV	4263293	4265223	135.468	-0.0335662	0.153384	0.78212	0.874323	-0.0532681	0.192611
WBGene00000611	col-34	protein_coding	IV	4243545	4244610	627.375	0.0761558	0.0950208	0.349048	0.532815	0.0963523	0.102892
WBGene00000612	col-35	protein_coding	I	7385907	7386935	68.5793	-0.183364	0.214682	0.21407	0.382276	-0.351282	0.282733
WBGene00000613	col-36	protein_coding	II	7167511	7168812	2133.49	0.269317	0.256639	0.0920745	0.210038	0.57627	0.34209
WBGene00000614	col-37	protein_coding	V	12166706	12167753	537.286	-0.22826	0.208822	0.122649	0.258318	-0.399261	0.258631
WBGene00000615	col-38	protein_coding	II	8568035	8569088	1801.35	-1.1014	0.104816	1.13178e-28	9.30608e-27	-1.13215	0.101911		Down
WBGene00000616	col-39	protein_coding	II	10704916	10706019	3647.73	-0.090829	0.110551	0.330875	0.514025	-0.118355	0.12172
WBGene00000617	col-40	protein_coding	II	1104942	1106964	1104.69	-0.21374	0.195791	0.13506	0.277447	-0.355301	0.237748
WBGene00000618	col-41	protein_coding	X	15175032	15176481	4656.16	-0.503324	0.0840024	3.00044e-10	5.66978e-09	-0.534394	0.0848412
WBGene00000620	col-43	protein_coding	V	8049703	8050911	2274.11	0.452983	0.280105	0.0106396	0.0396043	0.811486	0.317692	Up
WBGene00000621	col-44	protein_coding	X	13591475	13592543	114.447	-0.312993	0.196411	0.0332608	0.0977212	-0.473863	0.222584
WBGene00000622	col-45	protein_coding	I	115687	117498	224.477	0.0962898	0.226154	0.509479	0.678883	0.223477	0.338781
WBGene00000623	col-46	protein_coding	I	741878	747213	116.453	-0.257222	0.16409	0.0489587	0.13129	-0.35624	0.180929
WBGene00000624	col-47	protein_coding	I	745888	748288	13.2303	-0.0808668	0.263323	0.575262	0.731766	-0.261938	0.467481
WBGene00000625	col-48	protein_coding	I	3010684	3011665	1591.31	-0.710935	0.0991241	1.98072e-14	5.75735e-13	-0.754392	0.0985892		Down
WBGene00000626	col-49	protein_coding	I	3137185	3138447	769.301	-0.882757	0.108348	2.01349e-18	8.31545e-17	-0.927819	0.105957		Down
WBGene00000627	col-50	protein_coding	I	3651236	3652702	315.455	-0.260724	0.225293	0.0900344	0.20678	-0.477311	0.281563
WBGene00000628	col-51	protein_coding	I	3653997	3655265	294.421	-0.718915	0.377307	0.000968148	0.00528961	-1.17897	0.357306		Down
WBGene00000629	col-52	protein_coding	I	4571192	4575038	4.72384	-0.0139662	0.298654	0.915086	0.955496	-0.0725203	0.680143
WBGene00000630	col-53	protein_coding	I	5644729	5646370	24.9327	0.131828	0.217447	0.366811	0.548924	0.275415	0.305181
WBGene00000631	col-54	protein_coding	I	5842709	5844050	335.881	-0.533284	0.146135	2.63794e-05	0.000217003	-0.628625	0.149578		Down
WBGene00000633	col-56	protein_coding	I	6232777	6234280	9.28168	0.398743	0.403585	0.0287588	0.0871741	1.17796	0.538672
WBGene00000634	col-58	protein_coding	I	6311229	6312416	134.465	-0.166088	0.149284	0.166352	0.321571	-0.23278	0.168191
WBGene00000636	col-60	protein_coding	I	7105302	7106926	365.566	-0.482375	0.15609	0.000270585	0.00172762	-0.590047	0.162014		Down
WBGene00000637	col-61	protein_coding	I	7202205	7203533	26.6475	-0.245466	0.226896	0.109506	0.238165	-0.462752	0.289144
WBGene00000638	col-62	protein_coding	I	7403291	7404374	89.1609	-0.809368	0.214349	1.62717e-06	1.71961e-05	-0.975771	0.2035		Down
WBGene00000639	col-63	protein_coding	I	8243694	8244963	1143.02	-1.16225	0.102616	1.32569e-32	1.31517e-30	-1.18867	0.0999677		Down
WBGene00000640	col-64	protein_coding	I	9893621	9895766	7.52798	0.0837056	0.299005	0.539408	0.702408	0.387013	0.630614
WBGene00000641	col-65	protein_coding	I	11489158	11490578	1483.74	0.120126	0.103215	0.172991	0.330138	0.147943	0.10857
WBGene00000642	col-66	pseudogene	I	11559446	11560565	1.14776	0.193744	0.544201	0.0819107	NA	3.0716	1.76559
WBGene00000644	col-68	protein_coding	II	104534	105829	43.3794	-0.0668126	0.192387	0.628771	0.771966	-0.127182	0.263067
WBGene00000645	col-69	protein_coding	II	303881	305745	39.6166	0.0257046	0.193504	0.852379	0.91828	0.0503028	0.270324
WBGene00000646	H17B01.2	protein_coding	II	1470565	1472260	28.3091	-0.57384	0.31399	0.00294159	0.0136909	-0.974551	0.327715		Down
WBGene00000647	col-71	protein_coding	II	3500077	3502570	2467.83	-0.822569	0.102644	1.04364e-17	4.15047e-16	-0.86576	0.101034		Down
WBGene00000648	col-72	protein_coding	II	3520703	3524197	99.4134	-0.112017	0.257782	0.446581	0.623233	-0.327419	0.430176
WBGene00000649	col-73	protein_coding	II	4872098	4873129	6524.47	-0.828729	0.0973557	1.51064e-19	6.91107e-18	-0.867567	0.0959275		Down
WBGene00000650	col-74	protein_coding	II	5830374	5832022	739.951	0.664108	0.117522	6.25926e-10	1.1279e-08	0.725562	0.117333	Up
WBGene00000651	col-75	protein_coding	II	6426293	6427513	11.5007	0.0396817	0.263343	0.780089	0.873383	0.1353	0.484593
WBGene00000652	col-76	protein_coding	II	8204339	8207495	539.035	0.151103	0.093625	0.0656043	0.163934	0.175143	0.0951288
WBGene00000653	col-77	protein_coding	II	8358228	8359381	3114.96	-0.68742	0.10673	3.89154e-12	9.00333e-11	-0.738031	0.106328		Down
WBGene00000654	col-78	protein_coding	II	9152531	9154336	2.22328	-0.00108709	0.351749	0.992032	NA	-0.0113511	1.13662
WBGene00000655	col-79	protein_coding	II	10703613	10704572	138.584	-1.60717	0.173229	3.61029e-22	1.95556e-20	-1.64561	0.169973		Down
WBGene00000656	col-80	protein_coding	II	10707201	10708287	8303.92	-0.569277	0.0529746	5.90498e-28	4.66621e-26	-0.581966	0.0530957
WBGene00000657	col-81	protein_coding	II	11012397	11013767	3684.68	-0.975467	0.0765888	9.17159e-40	1.22203e-37	-0.996141	0.0754843		Down
WBGene00000658	col-83	protein_coding	II	11044074	11045972	5.44141	0.0828614	0.306795	0.536165	0.699934	0.417242	0.674469
WBGene00000659	col-84	protein_coding	II	11868534	11869682	927.442	0.22617	0.246497	0.14588	0.293001	0.492221	0.338474
WBGene00000660	col-85	protein_coding	II	12493703	12495095	323.246	-1.00747	0.342473	1.26736e-05	0.000111868	-1.28756	0.29493		Down
WBGene00000661	col-86	protein_coding	II	13096009	13098275	3.6023	0.0352917	0.325888	0.771348	0.868276	0.251561	0.865622
WBGene00000662	col-87	protein_coding	II	14089851	14094690	13.0458	-0.0316156	0.259072	0.824552	0.901107	-0.103893	0.468632
WBGene00000663	col-88	protein_coding	III	41063	41971	645.838	-0.527317	0.193638	0.000566248	0.00330656	-0.693919	0.201294		Down
WBGene00000664	col-89	protein_coding	III	4748127	4749164	141.537	0.0536662	0.12917	0.61531	0.763346	0.0768085	0.15285
WBGene00000665	col-90	protein_coding	III	7948838	7950068	2586.73	-0.861987	0.0854796	4.21113e-26	2.97946e-24	-0.891315	0.0843441		Down
WBGene00000666	col-91	protein_coding	III	8262355	8263664	732.016	-0.10964	0.114653	0.256009	0.432143	-0.141955	0.124974
WBGene00000667	col-92	protein_coding	III	10982139	10983253	803.5	-0.804476	0.11778	9.35374e-14	2.52579e-12	-0.861384	0.115626		Down
WBGene00000668	col-93	protein_coding	III	10984552	10985609	4600.51	-0.428283	0.0937545	1.11718e-06	1.21968e-05	-0.465138	0.0955151
WBGene00000669	col-94	protein_coding	III	10986808	10987873	43.6935	-0.950913	0.362146	4.45338e-05	0.000348627	-1.27842	0.313138		Down
WBGene00000670	col-95	protein_coding	III	11703994	11705091	2564.87	1.04295	0.0965817	5.97076e-30	5.14105e-28	1.07203	0.0942943	Up
WBGene00000671	col-96	protein_coding	III	11705652	11706765	191.385	0.0614022	0.118884	0.537876	0.701213	0.0844887	0.137151
WBGene00000672	col-97	protein_coding	III	12992405	12993707	2817.58	-0.747466	0.0955903	1.01883e-16	3.69737e-15	-0.78725	0.09482		Down
WBGene00000673	col-98	protein_coding	III	13019008	13020226	5310.47	-0.161986	0.151681	0.181694	0.341393	-0.230228	0.172384
WBGene00000674	col-99	protein_coding	IV	137974	147919	530.197	0.0180325	0.0861783	0.809743	0.891768	0.0236999	0.0984388
WBGene00000675	col-101	protein_coding	IV	325435	327020	5036.62	0.238026	0.0765974	0.00104833	0.00567577	0.25601	0.0781179
WBGene00000676	col-102	protein_coding	IV	604444	605931	884.427	0.29116	0.233837	0.0643832	0.161458	0.534626	0.289062
WBGene00000677	col-103	protein_coding	IV	762413	763678	6746.25	0.0941318	0.114706	0.329305	0.512764	0.123905	0.127015
WBGene00000678	col-104	protein_coding	IV	1353636	1355305	1847.57	-0.534256	0.10467	3.71264e-08	5.16544e-07	-0.58319	0.105957
WBGene00000679	col-105	protein_coding	IV	1357736	1359225	16.2076	0.182434	0.257714	0.232794	0.404734	0.464369	0.389182
WBGene00000680	col-106	protein_coding	IV	1459896	1460786	5786.51	-0.338861	0.0733981	1.48588e-06	1.58709e-05	-0.35903	0.074594
WBGene00000681	col-107	protein_coding	IV	1548721	1549714	7294.88	0.137671	0.10323	0.120452	0.254838	0.16657	0.107265
WBGene00000682	col-108	protein_coding	IV	1768588	1769702	17.0226	-1.14705	0.563575	0.000169083	0.00114313	-1.68977	0.449259		Down
WBGene00000683	col-109	protein_coding	IV	1817392	1820253	1920.91	-0.722385	0.102524	4.42583e-14	1.22223e-12	-0.76853	0.101821		Down
WBGene00000684	col-110	protein_coding	IV	4608201	4609668	163.823	-2.13349	0.179495	1.6618e-33	1.70419e-31	-2.17205	0.180063		Down
WBGene00000685	col-111	protein_coding	IV	4655791	4657974	444.089	-0.511056	0.112362	6.97019e-07	7.87826e-06	-0.56703	0.11427
WBGene00000687	col-113	protein_coding	IV	7150663	7152509	376.619	-0.0541255	0.110398	0.562875	0.721524	-0.0730512	0.12626
WBGene00000688	col-114	protein_coding	IV	7245460	7246653	96.366	0.557774	0.252024	0.00155516	0.0079429	0.831041	0.26264	Up
WBGene00000689	col-115	protein_coding	IV	7988685	7991428	235.25	0.0460015	0.115901	0.637647	0.777736	0.0634436	0.134702
WBGene00000690	col-116	protein_coding	IV	8355906	8357919	18.5946	0.416563	0.341125	0.0220414	0.0704434	0.967067	0.422364
WBGene00000691	col-117	protein_coding	IV	8822962	8824195	314.474	-0.0485258	0.108271	0.597936	0.750463	-0.065403	0.124017
WBGene00000692	col-118	protein_coding	IV	8848218	8849673	534.412	-0.323993	0.0933325	0.00020214	0.00133691	-0.356208	0.0958494
WBGene00000693	col-119	protein_coding	IV	8978926	8979795	12924.1	-0.460875	0.088515	3.61814e-08	5.04936e-07	-0.494518	0.0897729
WBGene00000694	col-120	protein_coding	IV	9260610	9261787	416.849	-0.709654	0.147086	3.49924e-08	4.90216e-07	-0.801999	0.145437		Down
WBGene00000695	col-121	protein_coding	IV	9394873	9396218	121.217	0.123022	0.135963	0.268789	0.446183	0.170026	0.15375
WBGene00000696	col-122	protein_coding	IV	9563379	9564441	12082.1	-0.339985	0.083169	1.62434e-05	0.000140259	-0.366051	0.0849086
WBGene00000697	col-123	protein_coding	IV	9821921	9823156	208.505	0.740037	0.341831	0.000468196	0.00279296	1.12451	0.321442	Up
WBGene00000698	col-124	protein_coding	IV	10216451	10217617	11207.3	-0.679566	0.0919413	5.23913e-15	1.62922e-13	-0.717515	0.0917417		Down
WBGene00000699	col-125	protein_coding	IV	11225506	11226516	10365.8	-0.741091	0.10331	1.47652e-14	4.37615e-13	-0.787464	0.102407		Down
WBGene00000701	col-127	protein_coding	IV	11264908	11266190	1.18909	-0.14112	0.456233	0.196269	NA	-1.93939	1.50078
WBGene00000702	col-128	protein_coding	IV	11550002	11551960	119.477	-0.219683	0.160206	0.084673	0.197776	-0.307945	0.178602
WBGene00000703	col-129	protein_coding	IV	12108734	12110439	3607.44	-1.03148	0.0903054	5.78428e-33	5.80144e-31	-1.05754	0.0884263		Down
WBGene00000704	col-130	protein_coding	IV	12427505	12428516	1350.94	-0.432979	0.119748	6.20079e-05	0.000468692	-0.493972	0.123338
WBGene00000705	col-131	protein_coding	IV	13065729	13067300	109.569	-0.0840803	0.13554	0.448078	0.624465	-0.120305	0.158583
WBGene00000706	col-132	protein_coding	IV	13089643	13091067	4.21666	0.36129	0.612366	0.0313606	0.0934318	2.34835	1.091
WBGene00000707	col-133	protein_coding	IV	14098325	14099356	1841.92	-1.69654	0.0847967	2.92947e-90	1.72498e-87	-1.70505	0.0846353		Down
WBGene00000708	col-135	protein_coding	IV	15129655	15131797	103.611	-0.429305	0.181571	0.00302506	0.0140222	-0.573639	0.193458
WBGene00000709	col-136	pseudogene	IV	16551492	16554348	0.852517	0.0101686	0.412577	0.900623	NA	0.26056	2.08659
WBGene00000710	col-137	protein_coding	IV	16601480	16602776	75.8898	-1.29688	0.265251	2.21153e-09	3.69344e-08	-1.42295	0.237894		Down
WBGene00000711	col-138	protein_coding	IV	17182884	17183729	2224.05	-0.833993	0.11006	2.96521e-16	1.02903e-14	-0.882781	0.107989		Down
WBGene00000712	col-139	protein_coding	V	4652863	4653971	3958.66	-0.909633	0.0790766	5.33728e-33	5.38269e-31	-0.933597	0.078019		Down
WBGene00000713	col-140	protein_coding	V	5835855	5836834	10554	-0.491855	0.0856054	1.42363e-09	2.43097e-08	-0.523929	0.08656
WBGene00000714	col-141	protein_coding	V	6829704	6830739	65.763	-0.152147	0.189527	0.273349	0.451009	-0.262304	0.239463
WBGene00000715	col-142	protein_coding	V	6831177	6832256	1571.59	-1.24978	0.0871243	2.00493e-49	3.77299e-47	-1.26598	0.0856615		Down
WBGene00000716	col-143	protein_coding	V	6835635	6836704	5353.02	0.20604	0.0895496	0.0116901	0.0426987	0.229511	0.0910264
WBGene00000717	col-144	protein_coding	V	9159586	9160642	2521.28	-0.839855	0.127509	3.59013e-13	9.23017e-12	-0.903744	0.124308		Down
WBGene00000718	col-145	protein_coding	V	9161992	9163005	1223.82	-2.35527	0.108397	1.23601e-105	1.12811e-102	-2.36989	0.108567		Down
WBGene00000719	col-146	protein_coding	V	9629943	9631012	707.682	-0.481883	0.132786	4.19868e-05	0.000330642	-0.559406	0.136565
WBGene00000720	col-147	protein_coding	V	9632029	9633338	3265.08	0.110794	0.177758	0.406436	0.586561	0.187273	0.22558
WBGene00000721	col-148	protein_coding	V	10241753	10242790	1.59274	-0.092517	0.432804	0.335376	NA	-1.66097	1.72417
WBGene00000722	col-149	protein_coding	V	10291701	10292869	3284.67	-0.271743	0.157109	0.0331009	0.0974161	-0.363089	0.170396
WBGene00000723	col-150	protein_coding	V	10293563	10294649	240.02	-0.0163741	0.103554	0.85363	0.919247	-0.0222081	0.120377
WBGene00000724	col-151	protein_coding	V	10393531	10395223	3.16938	-0.154062	0.37133	0.243278	NA	-1.01579	0.870552
WBGene00000725	col-152	protein_coding	V	10560921	10562252	15.46	-0.526698	0.413061	0.00918124	0.0352089	-1.20405	0.462165		Down
WBGene00000726	col-153	protein_coding	V	10949811	10951821	114.478	-0.815431	0.156226	1.76605e-09	2.99048e-08	-0.910335	0.151269		Down
WBGene00000727	col-154	protein_coding	V	11385360	11386529	1021.85	-1.29129	0.116247	2.52304e-31	2.32604e-29	-1.31766	0.113182		Down
WBGene00000728	col-155	protein_coding	V	11388852	11389876	764.855	-1.43909	0.107215	3.34107e-43	5.16846e-41	-1.45653	0.105695		Down
WBGene00000729	col-156	protein_coding	V	11449219	11450357	724.345	-1.44172	0.119664	1.44267e-35	1.60576e-33	-1.46341	0.117566		Down
WBGene00000730	col-157	protein_coding	V	11484042	11485039	1196.44	-2.17777	0.0979032	1.6926e-110	1.71649e-107	-2.18925	0.0980192		Down
WBGene00000731	col-158	protein_coding	V	11829582	11831219	1682.96	0.382804	0.277625	0.0257273	0.079825	0.749418	0.336016
WBGene00000732	col-159	protein_coding	V	13198231	13202177	4045.13	-0.787245	0.0944367	1.01056e-18	4.27009e-17	-0.825128	0.0934044		Down
WBGene00000733	col-160	protein_coding	V	13200982	13202189	9421.2	-0.287225	0.108049	0.00329486	0.0150776	-0.328301	0.111713
WBGene00000734	col-161	protein_coding	V	13317029	13318011	2008.46	-0.969107	0.118711	8.96239e-19	3.82242e-17	-1.01705	0.114955		Down
WBGene00000735	col-162	protein_coding	V	13441961	13443419	1329.45	-0.998938	0.195818	9.24791e-10	1.62788e-08	-1.11167	0.181589		Down
WBGene00000736	col-163	protein_coding	V	20600095	20602540	69.7292	1.33658	0.396668	1.9026e-06	1.98118e-05	1.58564	0.332872	Up
WBGene00000737	col-164	protein_coding	X	2093469	2094846	73.195	0.0965896	0.255551	0.50902	0.67847	0.284252	0.430448
WBGene00000738	col-165	protein_coding	X	4353618	4354852	804.981	0.346644	0.11829	0.00109059	0.00587418	0.401079	0.122802
WBGene00000739	col-166	protein_coding	X	6280016	6280921	9657.76	-0.0736983	0.147067	0.531759	0.696222	-0.111306	0.177998
WBGene00000740	col-167	protein_coding	X	6323488	6324393	2644.93	-0.307816	0.159191	0.0177871	0.0596738	-0.406289	0.171428
WBGene00000741	col-168	protein_coding	X	6326388	6327293	372.175	-1.01648	0.136197	1.80225e-16	6.40045e-15	-1.0741	0.130439		Down
WBGene00000742	col-169	protein_coding	X	6329160	6330062	1072.68	-0.55264	0.185063	0.000215583	0.00141709	-0.704496	0.190403		Down
WBGene00000743	col-170	protein_coding	X	6331709	6332611	469.706	-1.42356	0.136469	1.02563e-27	7.96677e-26	-1.45259	0.133136		Down
WBGene00000745	col-172	protein_coding	X	6672819	6674423	171.076	-0.0139431	0.132687	0.898437	0.945032	-0.0205398	0.160925
WBGene00000746	col-173	protein_coding	X	6875169	6877536	282.863	-0.661173	0.146732	2.48652e-07	3.03808e-06	-0.755374	0.146427		Down
WBGene00000747	col-174	protein_coding	X	7546809	7548365	107.001	0.0117468	0.141077	0.918232	0.957302	0.0178405	0.17378
WBGene00000748	col-175	protein_coding	X	9233638	9234618	983.047	-0.992057	0.122335	1.21407e-18	5.05975e-17	-1.04111	0.118128		Down
WBGene00000749	col-176	protein_coding	X	10077597	10078728	2354.52	-0.51003	0.261025	0.00385449	0.0172155	-0.8108	0.28057		Down
WBGene00000750	col-177	protein_coding	X	10999663	11001850	35.3485	0.274728	0.224442	0.0750111	0.180736	0.491746	0.276201
WBGene00000751	col-178	protein_coding	X	11199455	11200467	4873.77	-0.65302	0.074893	1.31013e-19	6.03919e-18	-0.678501	0.0748937		Down
WBGene00000752	col-179	protein_coding	X	11201465	11202485	946.815	-0.934364	0.0899228	9.39865e-28	7.33175e-26	-0.964119	0.0883011		Down
WBGene00000753	col-180	protein_coding	X	11711378	11712280	1943.5	-1.45049	0.108486	7.45965e-43	1.14427e-40	-1.46805	0.106982		Down
WBGene00000754	col-181	protein_coding	X	12104930	12106102	9699.51	-0.441139	0.074636	7.41464e-10	1.31917e-08	-0.464606	0.0754602
WBGene00000755	col-182	pseudogene	X	12636153	12637056	159.201	-0.564947	0.166369	5.12627e-05	0.000394665	-0.688096	0.169909		Down
WBGene00000756	col-183	protein_coding	X	13466643	13467764	244.008	-0.767854	0.299643	0.000137763	0.000953991	-1.07023	0.280742		Down
WBGene00000757	col-184	protein_coding	X	13469455	13470409	4658.39	-0.396629	0.0628632	7.98255e-11	1.62627e-09	-0.412512	0.0634542
WBGene00000758	col-185	protein_coding	X	13510035	13511097	102.925	-0.725449	0.188346	2.38379e-06	2.42551e-05	-0.869176	0.184232		Down
WBGene00000759	col-186	protein_coding	X	15951494	15954789	77.4549	0.110714	0.155108	0.36616	0.548354	0.167751	0.185629
WBGene00000760	col-187	protein_coding	X	16072895	16074923	8.44014	0.208672	0.315675	0.170987	0.327651	0.743676	0.543211
WBGene00000761	coq-1	protein_coding	I	5412841	5415629	648.688	-0.0994611	0.0811644	0.156586	0.30844	-0.117053	0.0826269
WBGene00000762	coq-2	protein_coding	III	6935967	6939457	275.193	0.00903563	0.0950339	0.912423	0.95408	0.0120734	0.109776
WBGene00000763	coq-3	protein_coding	IV	14793104	14796324	292.135	-0.0262457	0.0886738	0.732697	0.842816	-0.0344625	0.100903
WBGene00000764	coq-4	protein_coding	I	3869214	3870114	125.194	-0.113552	0.135855	0.306759	0.488919	-0.158312	0.154897
WBGene00000765	coq-5	protein_coding	III	7857315	7858457	475.807	-0.230847	0.0955426	0.00801626	0.0315228	-0.259217	0.0977668
WBGene00000766	coq-6	protein_coding	V	9336762	9338858	413.072	0.0103653	0.0868384	0.890828	0.940633	0.0136734	0.0996194
WBGene00000767	coq-8	protein_coding	III	4863427	4866948	1026.01	-0.424758	0.0668148	4.97279e-11	1.02453e-09	-0.44325	0.0674479
WBGene00000768	cor-1	protein_coding	III	10249111	10254709	503.832	-0.0522194	0.106603	0.564816	0.723317	-0.0698644	0.121355
WBGene00000770	cpb-1	protein_coding	III	9322310	9324913	675.663	-0.0726962	0.105318	0.416667	0.595182	-0.095048	0.117023
WBGene00000771	cpb-2	protein_coding	II	6192784	6195170	32.6734	0.0502534	0.207317	0.723132	0.83624	0.106295	0.300033
WBGene00000772	cpb-3	protein_coding	I	5788634	5791752	1499.74	-0.389678	0.121107	0.000336942	0.00210419	-0.449773	0.125456
WBGene00000773	cpf-1	protein_coding	II	8600449	8602440	585.67	-0.057238	0.0987736	0.498363	0.669348	-0.0747181	0.110355
WBGene00000774	cpf-2	protein_coding	III	13266932	13268883	600.941	0.0348965	0.0793947	0.612425	0.761538	0.0448959	0.0886194
WBGene00000775	cpin-1	protein_coding	IV	9450675	9453409	123.264	-0.125837	0.138774	0.26567	0.442881	-0.175398	0.157578
WBGene00000776	cpl-1	protein_coding	V	16592572	16595346	10703.1	-0.425576	0.0639629	6.92499e-12	1.56446e-10	-0.442523	0.0645152
WBGene00000777	cpn-1	protein_coding	I	8636123	8637943	1341.77	-0.192199	0.0803977	0.00966944	0.0366804	-0.210218	0.0812457
WBGene00000778	cpn-2	protein_coding	II	337782	339250	131.096	-0.211368	0.137256	0.0640345	0.160849	-0.272452	0.147117
WBGene00000779	cpn-3	protein_coding	I	3987940	3988699	3691.87	-0.313463	0.085597	0.000104762	0.000749933	-0.339962	0.0876352
WBGene00000780	cpn-4	protein_coding	I	10924240	10925750	500.763	-0.00608216	0.0891832	0.937415	0.967102	-0.00805619	0.102601
WBGene00000781	cpr-1	protein_coding	V	11975551	11976756	4904.91	-0.439311	0.11329	2.14337e-05	0.000180716	-0.494017	0.116255
WBGene00000782	cpr-2	protein_coding	V	16532936	16534100	7.25182	0.705827	0.952772	0.00451299	0.0196893	3.36118	1.18356	Up
WBGene00000783	cpr-3	protein_coding	V	15296834	15298700	275.617	0.918873	0.120263	8.72518e-17	3.18539e-15	0.971353	0.116736	Up
WBGene00000784	cpr-4	protein_coding	V	6614674	6615851	3928.13	-0.277343	0.162696	0.0337462	0.098861	-0.377066	0.177602
WBGene00000785	cpr-5	protein_coding	V	1132598	1134036	1723.82	-1.68084	0.131156	6.10519e-39	7.90383e-37	-1.70158	0.130359		Down
WBGene00000786	cpr-6	protein_coding	X	6607207	6609045	7574.55	0.0139747	0.0712701	0.822451	0.899683	0.0181664	0.0809577
WBGene00000787	cps-6	protein_coding	I	4446586	4448461	443.081	0.0883022	0.0867777	0.236487	0.409255	0.107386	0.090712
WBGene00000788	cpz-1	protein_coding	I	2686640	2689429	4421.25	-0.295178	0.0747007	3.62173e-05	0.000288569	-0.314575	0.0761614
WBGene00000789	cpz-2	protein_coding	V	13381189	13383077	1693.99	-0.216278	0.0876453	0.00736351	0.0293672	-0.239117	0.0892248
WBGene00000792	crb-1	protein_coding	X	17402532	17414014	453.111	0.252904	0.0932017	0.00327682	0.0150063	0.28103	0.0955722
WBGene00000793	crh-1	protein_coding	III	11657767	11693981	1424.77	0.368923	0.0622601	1.02984e-09	1.79548e-08	0.383989	0.0629005
WBGene00000794	crn-1	protein_coding	I	3481997	3484500	839.413	-0.0979584	0.0905127	0.207849	0.374133	-0.1189	0.0944022
WBGene00000795	crn-2	protein_coding	V	5594615	5595842	198.299	-0.00278921	0.109403	0.976125	0.98694	-0.00384308	0.128412
WBGene00000796	crn-3	protein_coding	II	10588042	10592652	1233.56	-0.0127852	0.0631093	0.816502	0.895968	-0.0166271	0.0716544
WBGene00000797	crn-4	protein_coding	X	2255848	2258101	97.8666	-0.277364	0.168945	0.0380991	0.108446	-0.386197	0.186228
WBGene00000798	crn-5	protein_coding	II	10592752	10593591	201.588	-0.177142	0.126095	0.0944894	0.213652	-0.224583	0.134306
WBGene00000799	crn-6	protein_coding	III	9367271	9370381	116.219	-0.0225206	0.125214	0.829077	0.903942	-0.0323054	0.149642
WBGene00000800	cars-1	protein_coding	I	2623099	2628112	2303.26	-0.191304	0.0528981	0.000208379	0.00137518	-0.198549	0.0535369
WBGene00000801	cars-2	pseudogene	I	2629685	2632320	123.1	0.102978	0.129064	0.334028	0.51703	0.141325	0.146295
WBGene00000802	crt-1	protein_coding	V	6098992	6100542	19537.8	-0.0992098	0.0646755	0.0807042	0.190702	-0.11085	0.0634656
WBGene00000803	csb-1	protein_coding	X	15861294	15865918	276.195	0.0316631	0.11014	0.735122	0.844382	0.0433496	0.128132
WBGene00000804	csc-1	protein_coding	II	13596955	13597947	628.837	-0.0578768	0.0998057	0.497696	0.668846	-0.0756982	0.11163
WBGene00000812	csk-1	protein_coding	I	71425	81156	1096.11	0.106144	0.0716813	0.0910947	0.208533	0.120131	0.0710982
WBGene00000813	csn-1	protein_coding	V	17861368	17870651	792.166	-0.131956	0.0772471	0.0546551	0.142565	-0.147758	0.0768931
WBGene00000814	csn-2	protein_coding	I	6022660	6026877	855.363	-0.0329872	0.0671253	0.570547	0.727999	-0.0420073	0.0740548
WBGene00000815	csn-3	protein_coding	IV	194742	202586	733.99	-0.142726	0.0762833	0.0374087	0.106847	-0.158019	0.0759241
WBGene00000816	csn-4	protein_coding	IV	1077463	1087013	685.804	-0.0179436	0.0740609	0.781312	0.873918	-0.0233025	0.0839397
WBGene00000817	csn-5	protein_coding	IV	5649533	5651079	552.418	-0.430806	0.0789607	1.11809e-08	1.68396e-07	-0.456871	0.0799876
WBGene00000818	csn-6	protein_coding	IV	13300824	13303711	693.098	-0.0522836	0.0698251	0.384167	0.565622	-0.0646951	0.0743413
WBGene00000819	csp-1	protein_coding	II	13601204	13605057	33.3096	0.788263	0.338418	0.000231428	0.00150713	1.14612	0.311279	Up
WBGene00000820	csp-2	protein_coding	IV	6307739	6315719	27.9401	0.0534123	0.220737	0.710861	0.828294	0.123999	0.3345
WBGene00000821	csp-3	protein_coding	I	11888501	11890558	2.86258	-0.0422017	0.333149	0.723492	NA	-0.324073	0.91599
WBGene00000822	csq-1	protein_coding	X	14684877	14688322	2500.52	-0.259412	0.0947227	0.00296809	0.0138037	-0.288909	0.0972424
WBGene00000829	ctb-1	protein_coding	MtDNA	4504	5621	15653.7	-0.179021	0.0681465	0.00531783	0.0225015	-0.191155	0.068585
WBGene00000830	ctl-1	protein_coding	II	14303568	14306260	61.6154	-0.144885	0.178545	0.280928	0.459503	-0.23757	0.220332
WBGene00000831	ctl-2	protein_coding	II	14299556	14302027	982.453	-0.290463	0.0976955	0.00128036	0.0067102	-0.323889	0.100576
WBGene00000832	ctn-1	protein_coding	I	2606741	2617360	924.433	0.29545	0.0810285	0.000121721	0.000854577	0.318368	0.0828516
WBGene00000833	cts-1	protein_coding	III	10214771	10216635	8453.9	-0.274128	0.067731	2.67771e-05	0.000219878	-0.28934	0.0689023
WBGene00000834	cua-1	protein_coding	III	13439730	13455307	1547.16	-0.0694785	0.0617245	0.189035	0.351355	-0.0813298	0.0619213
WBGene00000835	cuc-1	protein_coding	III	7860466	7860985	356.718	-0.34426	0.096469	0.000126767	0.000885234	-0.379814	0.0990994
WBGene00000836	cul-1	protein_coding	III	10471237	10475129	1524.1	-0.086516	0.070857	0.157741	0.30988	-0.100637	0.0712369
WBGene00000837	cul-2	protein_coding	III	13687269	13692683	2586.17	-0.0359828	0.0590977	0.47832	0.651342	-0.0453421	0.0639515
WBGene00000838	cul-3	protein_coding	V	177417	185172	2504.95	-0.0796194	0.0745007	0.214574	0.382841	-0.0947504	0.0763448
WBGene00000839	cul-4	protein_coding	II	7302101	7305758	892.166	0.0678401	0.074231	0.287825	0.467768	0.0823733	0.0774984
WBGene00000840	cul-5	protein_coding	V	10179535	10183154	910.279	-0.0739939	0.0769111	0.263387	0.440604	-0.0895004	0.0800239
WBGene00000841	cul-6	protein_coding	IV	12586485	12590451	85.6967	0.153267	0.163901	0.229997	0.401747	0.231993	0.193269
WBGene00000843	cup-2	protein_coding	I	10398990	10400177	966.031	-0.187166	0.0742343	0.00694785	0.0280155	-0.202104	0.0748719
WBGene00000845	cup-4	protein_coding	III	7866489	7868737	68.5778	0.181748	0.169911	0.166125	0.321336	0.275096	0.198659
WBGene00000846	cup-5	protein_coding	III	7584181	7591581	765.404	-0.0301215	0.0797794	0.663886	0.796398	-0.0389511	0.0896346
WBGene00000851	cut-1	protein_coding	II	11269122	11271660	828.887	0.240158	0.226245	0.116381	0.248558	0.454491	0.289458
WBGene00000853	cut-6	protein_coding	III	10911460	10916665	183.513	0.163009	0.165995	0.206075	0.371856	0.246769	0.195162
WBGene00000854	cux-7	protein_coding	III	7518628	7520845	555.145	0.0180343	0.0719985	0.774132	0.870082	0.0233919	0.081512
WBGene00000857	cwn-1	protein_coding	II	130983	133598	230.657	0.108763	0.107596	0.233446	0.405532	0.137623	0.115501
WBGene00000858	cwn-2	protein_coding	IV	10067816	10070251	126.273	0.421616	0.142243	0.000618093	0.0035682	0.507854	0.148341
WBGene00000859	cwp-1	protein_coding	V	4840617	4841279	1.4342	0.108181	0.454994	0.254581	NA	2.10046	1.84365
WBGene00000860	cwp-2	protein_coding	V	4841935	4842644	1.63465	0.139331	0.467479	0.186103	NA	2.15022	1.62625
WBGene00000862	cwp-4	protein_coding	V	5053635	5056474	25.5142	0.269232	0.242573	0.0880606	0.203527	0.533686	0.312881
WBGene00000863	cya-1	protein_coding	III	9106699	9109272	910.031	-0.0748664	0.0803815	0.278844	0.457202	-0.0912571	0.0842695
WBGene00000864	cya-2	protein_coding	II	2022673	2023614	11.76	0.269109	0.337496	0.0943021	0.21347	0.894616	0.534696
WBGene00000865	cyb-1	protein_coding	IV	10735216	10737177	2429.68	-0.20267	0.096289	0.019095	0.0629396	-0.230062	0.0981629
WBGene00000866	cyb-2.1	protein_coding	IV	10985985	10987426	878.597	-0.0516339	0.101971	0.553473	0.713294	-0.0682999	0.115262
WBGene00000867	cyb-2.2	protein_coding	I	4114861	4116370	1403.17	-0.216965	0.107552	0.0224151	0.0714326	-0.252813	0.110725
WBGene00000868	cyb-3	protein_coding	V	15395696	15397353	4252.71	-0.164323	0.105089	0.0710211	0.173876	-0.195635	0.108365
WBGene00000869	cyc-1	protein_coding	I	8022674	8024422	3926.6	-0.301958	0.0541952	1.17126e-08	1.75968e-07	-0.312208	0.0547363
WBGene00000870	cyd-1	protein_coding	II	12980591	12993117	290.533	0.282568	0.101611	0.00237122	0.0114388	0.318343	0.104742
WBGene00000871	cye-1	protein_coding	I	6780799	6784397	1265.12	-0.0501809	0.112934	0.599153	0.751266	-0.0684208	0.130172
WBGene00000872	cyk-1	protein_coding	III	7023642	7029205	1139.78	0.083553	0.0664875	0.14589	0.293001	0.0963918	0.066285
WBGene00000874	cyk-3	protein_coding	III	6020159	6024985	1312.69	0.0710126	0.0763077	0.279242	0.45769	0.0861962	0.0796621
WBGene00000875	cyk-4	protein_coding	III	13768648	13771224	2138.58	-0.028382	0.100791	0.742873	0.849863	-0.0380733	0.116059
WBGene00000876	cyl-1	protein_coding	V	11991011	11993723	930.942	0.217822	0.0771674	0.00272049	0.0128221	0.235216	0.0784663
WBGene00000877	cyn-1	protein_coding	V	14356076	14356822	918.952	-0.600081	0.0708611	1.82231e-18	7.54297e-17	-0.622899	0.0710442		Down
WBGene00000878	cyn-2	protein_coding	III	13692668	13693811	99.3034	-0.331159	0.166019	0.0135834	0.0482115	-0.442127	0.179137
WBGene00000879	cyn-3	protein_coding	V	15189927	15190926	1949.59	-0.45818	0.0774079	6.3244e-10	1.13852e-08	-0.483786	0.0782557
WBGene00000880	cyn-4	protein_coding	II	10870779	10872611	685.184	0.0184587	0.0692987	0.760171	0.861058	0.023909	0.0783243
WBGene00000881	cyn-5	protein_coding	I	15040474	15041274	5115.56	-0.327423	0.0607456	2.88002e-08	4.08484e-07	-0.340919	0.0614426
WBGene00000882	cyn-6	protein_coding	III	773414	774159	787.361	-0.616692	0.125089	4.68975e-08	6.41729e-07	-0.686797	0.125725		Down
WBGene00000883	cyn-7	protein_coding	V	15186582	15187378	10523	-0.4497	0.0533362	7.27506e-18	2.93154e-16	-0.461712	0.0536221
WBGene00000884	cyn-8	protein_coding	X	8911293	8914261	304.282	-0.0325578	0.0943942	0.689188	0.813583	-0.0430006	0.107513
WBGene00000885	cyn-9	protein_coding	III	3697821	3699640	300.375	0.0120423	0.109062	0.896887	0.944226	0.0165595	0.127779
WBGene00000886	cyn-10	protein_coding	II	6912540	6913365	259.512	-0.117412	0.110561	0.209737	0.376798	-0.148667	0.118527
WBGene00000887	cyn-11	protein_coding	II	8715131	8716281	311.294	-0.211161	0.103238	0.0214047	0.0688737	-0.243584	0.105871
WBGene00000888	cyn-12	protein_coding	IV	7132132	7133217	302.575	-0.192608	0.108656	0.0420557	0.117114	-0.227811	0.112058
WBGene00000889	cyn-13	protein_coding	IV	17111081	17116657	701.369	0.0603024	0.0847577	0.408534	0.588585	0.0759156	0.0918545
WBGene00000890	sig-7	protein_coding	I	8646451	8651671	423.563	-0.030768	0.098381	0.716097	0.831952	-0.0410088	0.112761
WBGene00000891	cyn-15	protein_coding	I	13566251	13572047	707.211	-0.0810453	0.0780872	0.227999	0.399528	-0.0971977	0.0806265
WBGene00000892	cyn-16	protein_coding	II	12028128	12036742	525.543	0.339613	0.0920558	8.22739e-05	0.000605576	0.371688	0.0943926
WBGene00000893	cyn-17	protein_coding	V	5799673	5805666	276.38	0.245812	0.135685	0.0316849	0.0942049	0.308858	0.143764
WBGene00000894	dab-1	protein_coding	II	8222386	8229153	2974.74	-0.296692	0.0628218	1.09869e-06	1.20093e-05	-0.310373	0.0636912
WBGene00000895	dac-1	protein_coding	III	816145	821730	71.3966	0.266572	0.180999	0.0550413	0.143348	0.392948	0.204815
WBGene00000896	dad-1	protein_coding	I	6553481	6554290	827.097	-0.476707	0.0702295	2.00499e-12	4.79047e-11	-0.498035	0.0708025
WBGene00000897	daf-1	protein_coding	IV	132416	138081	618.08	0.219298	0.0739866	0.00176761	0.00886425	0.235253	0.0752394
WBGene00000898	daf-2	protein_coding	III	2994514	3040846	4232.5	0.253663	0.0522604	6.96259e-07	7.87454e-06	0.262232	0.0528438
WBGene00000899	daf-3	protein_coding	X	817922	825475	576.649	0.408913	0.0795212	7.06541e-08	9.44158e-07	0.434811	0.0806774
WBGene00000900	daf-4	protein_coding	III	5625135	5632323	962.46	0.191951	0.0822111	0.0111613	0.0411678	0.21088	0.0831019
WBGene00000901	daf-5	protein_coding	II	14033216	14052304	823.293	0.619281	0.0814923	1.83271e-15	5.94216e-14	0.649439	0.0816681	Up
WBGene00000902	daf-6	protein_coding	X	14888488	14894326	191.023	-0.320179	0.11828	0.00243573	0.0116759	-0.372631	0.122931
WBGene00000903	daf-7	protein_coding	III	811844	813773	152.289	0.729116	0.142436	6.53117e-09	1.01897e-07	0.815036	0.140461	Up
WBGene00000904	daf-8	protein_coding	I	8584424	8587507	245.548	0.297459	0.105931	0.00204032	0.0100524	0.337556	0.109443
WBGene00000905	daf-9	protein_coding	X	6196927	6200823	54.1608	-1.65181	0.233404	2.59822e-14	7.37603e-13	-1.72081	0.22592		Down
WBGene00000906	daf-10	protein_coding	IV	9136933	9146211	61.7969	0.519021	0.199081	0.000826631	0.00459419	0.695195	0.20791	Up
WBGene00000907	daf-11	protein_coding	V	11718102	11726071	64.5874	0.252401	0.194045	0.0791564	0.187994	0.39942	0.227512
WBGene00000908	daf-12	protein_coding	X	10635908	10666875	1331.88	0.0181485	0.0837439	0.803328	0.888293	0.0237772	0.0954744
WBGene00000910	daf-14	protein_coding	IV	10250627	10255852	213.658	0.139167	0.111443	0.141728	0.286755	0.172926	0.117686
WBGene00000911	daf-15	protein_coding	IV	9386208	9394979	2908.5	0.0553743	0.0654047	0.323329	0.507049	0.0675327	0.0683779
WBGene00000912	daf-16	protein_coding	I	10750498	10776703	2443.83	0.0792036	0.0590286	0.120383	0.25472	0.089964	0.0579229
WBGene00000913	daf-18	protein_coding	IV	420011	425177	4723.24	-0.0406367	0.0958976	0.622266	0.767639	-0.0535076	0.108614
WBGene00000914	daf-19	protein_coding	II	10157520	10169346	611.276	0.36268	0.0903068	1.94238e-05	0.000165143	0.394513	0.0923613
WBGene00000915	hsp-90	protein_coding	V	14684918	14688545	27664.2	-0.286642	0.0430248	1.35246e-11	2.96373e-10	-0.292888	0.043308
WBGene00000917	daf-25	protein_coding	I	332604	337845	406.215	0.0702979	0.0847235	0.334439	0.517535	0.0872525	0.0903973
WBGene00000920	daf-28	protein_coding	V	19815133	19816454	104.627	0.653817	0.176426	7.81202e-06	7.17307e-05	0.787573	0.17618	Up
WBGene00000923	daf-31	protein_coding	IV	8290273	8291496	748.384	-0.102883	0.0780148	0.128973	0.26811	-0.119324	0.0785978
WBGene00000928	dao-2	protein_coding	II	4562950	4563461	1628.51	-0.679967	0.0834255	1.31886e-17	5.14411e-16	-0.711333	0.0832745		Down
WBGene00000929	dao-3	protein_coding	X	8084210	8086550	550.702	-0.678619	0.087206	2.61931e-16	9.15954e-15	-0.712845	0.0870419		Down
WBGene00000930	dao-4	protein_coding	X	10075288	10076357	132.901	-1.52078	0.17331	1.81335e-20	8.73373e-19	-1.56242	0.168495		Down
WBGene00000931	dao-5	protein_coding	I	10187546	10190896	3647.52	-0.272116	0.070643	6.05753e-05	0.000458433	-0.288615	0.0719638
WBGene00000932	dao-6	protein_coding	III	9735263	9736201	35.6658	-0.686115	0.287993	0.000390629	0.00238959	-0.995638	0.280751		Down
WBGene00000933	dap-3	protein_coding	II	10581133	10582512	641.247	-0.0809629	0.0824419	0.253542	0.429302	-0.0983032	0.0860959
WBGene00000934	dat-1	protein_coding	III	9242975	9246802	52.2059	-0.0486781	0.175196	0.711838	0.828904	-0.085117	0.230427
WBGene00000935	daz-1	protein_coding	II	5456305	5458609	2152.5	-0.42561	0.111626	3.04014e-05	0.000246753	-0.478121	0.114645
WBGene00000936	dbl-1	protein_coding	V	6758135	6760418	207.357	0.223493	0.124049	0.0355143	0.102641	0.273226	0.129956
WBGene00000937	dbr-1	protein_coding	I	6490716	6492727	437.605	-0.317047	0.0923202	0.000239668	0.00155414	-0.348191	0.094796
WBGene00000938	dcp-66	protein_coding	I	7536104	7542159	1601.69	0.180025	0.0621374	0.0024392	0.0116895	0.189912	0.0626611
WBGene00000939	dcr-1	protein_coding	III	8071967	8080281	2226.52	0.0477227	0.0678589	0.413896	0.592808	0.0593554	0.0726452
WBGene00000940	dcs-1	protein_coding	V	20087848	20090743	391.356	-0.204669	0.0948859	0.0167428	0.0569024	-0.231276	0.096675
WBGene00000941	ddp-1	protein_coding	III	1859888	1860381	529.308	-0.544573	0.0970159	2.09879e-09	3.5245e-08	-0.58674	0.0979538		Down
WBGene00000942	deb-1	protein_coding	IV	7085215	7094266	3941.96	0.0621406	0.0824804	0.381454	0.562853	0.0776318	0.0886996
WBGene00000950	deg-1	protein_coding	X	7753070	7774817	135.448	0.143353	0.125718	0.171305	0.328122	0.186798	0.136546
WBGene00000951	deg-3	protein_coding	V	11412870	11415159	78.6498	0.0554137	0.153507	0.648184	0.784716	0.0870637	0.190809
WBGene00000952	del-1	protein_coding	X	14268081	14277082	37.6898	-0.0977252	0.190203	0.478761	0.651805	-0.179031	0.252762
WBGene00000953	del-2	protein_coding	IV	9636905	9642025	42.0343	0.322805	0.20698	0.0328595	0.0968497	0.506288	0.237271
WBGene00000955	des-2	protein_coding	V	11415272	11421705	117.789	-0.0195739	0.131673	0.856939	0.921359	-0.0287004	0.159206
WBGene00000958	dgk-1	protein_coding	X	983903	991456	580.687	0.639792	0.100586	1.00356e-11	2.21512e-10	0.685409	0.100707	Up
WBGene00000959	dgk-2	protein_coding	X	4494876	4504388	608.114	-0.00936191	0.0828597	0.896866	0.944226	-0.0122947	0.0948508
WBGene00000960	dgk-3	protein_coding	III	9163068	9168196	31.6236	0.771584	0.301028	0.000134264	0.000931174	1.07492	0.281502	Up
WBGene00000961	dgn-1	protein_coding	X	10920515	10928998	934.239	0.187782	0.0780329	0.00938778	0.0358129	0.204505	0.0787285
WBGene00000962	dhc-1	protein_coding	I	4386785	4401907	15614.3	0.0169647	0.0397635	0.612172	0.761419	0.022665	0.0447061
WBGene00000963	dhp-1	protein_coding	I	7238993	7243967	338.237	0.0715043	0.105648	0.42571	0.604175	0.093695	0.117625
WBGene00000964	dhp-2	protein_coding	IV	9978122	9980775	282.353	-0.0584684	0.123542	0.570126	0.727768	-0.0818457	0.144129
WBGene00000965	dhs-1	protein_coding	I	5278803	5281519	473.899	-0.0814868	0.093014	0.30645	0.488765	-0.101828	0.0995682
WBGene00000966	dhs-2	protein_coding	I	5354181	5357029	135.43	-0.69321	0.14427	4.47421e-08	6.13615e-07	-0.783084	0.143133		Down
WBGene00000967	dhs-3	protein_coding	I	8212362	8218324	963.531	0.0846328	0.0817477	0.229049	0.400874	0.101984	0.0847876
WBGene00000968	dhs-4	protein_coding	I	9647603	9649238	83.3472	-0.19846	0.168519	0.129795	0.269388	-0.293754	0.193908
WBGene00000969	dhs-5	protein_coding	II	5453847	5455977	224.684	-0.226197	0.111929	0.0215132	0.0690525	-0.265977	0.1157
WBGene00000970	dhs-6	protein_coding	II	5617128	5619319	798.884	-0.616207	0.0785438	2.73838e-16	9.52121e-15	-0.644239	0.0787163		Down
WBGene00000971	dhs-7	protein_coding	II	7206990	7208460	52.494	0.106256	0.206299	0.456949	0.632719	0.212795	0.28606
WBGene00000972	dhs-8	protein_coding	II	14498026	14499755	20.7317	-0.115455	0.2462	0.434989	0.612965	-0.304727	0.390335
WBGene00000973	dhs-9	protein_coding	III	5364512	5368045	451.242	-0.259712	0.0967206	0.00345302	0.0156951	-0.290563	0.0993638
[truncated: 22,432 more rows]

## Sheet: WRM52 25 vs 20
Gene	Name	Type	Chr	Start	End	baseMean	log2FoldChange_shrunken	lfcSE_shrunken	pvalue	padj	log2FoldChange_raw	lfcSE_raw	UP_WRM52 25 vs 20	DOWN_WRM52 25 vs 20
[truncated: 23,204 more rows]

[truncated: 5 more sheets: WRM52 20 vs DG4269 20, WRM52 25 vs DG4269 25, Upset Values, Sorting, Heat Shock Comparison]
